# Supplementary material for: A Gene-Based Positive Selection Detection Approach to Identify Vaccine Candidates Using Toxoplasma gondii as a Test Case Protozoan Pathogen
Source: Front Genet. 2018 Aug 20;9:332. doi: 10.3389/fgene.2018.00332 (PMC6109633; doi:10.3389/fgene.2018.00332)
Supplement: Supplementary file 2 [file Table_2.XLSX]

## Sheet: Toxoplasma_ME49_epitopes
Epitope IRI	Object Type	Gene Name	ID	Uniprot	Description	Epitope Modified Residue(s)	Epitope Modification(s)	Starting Position	Ending Position	Antigen Name	Antigen IRI	Parent Protein	Parent Protein IRI	Organism Name	Organism IRI	Parent Organism	Parent Organism IRI	Epitope Comments
http://www.iedb.org/epitope/125984	Linear peptide	TGME49_315220	EEA97560.1	Q45WA6	FGGGPWWEV			761	769	rhoptry protein, putative (ROP14)	http://www.ncbi.nlm.nih.gov/protein/EEA97560.1	Rhoptry protein 14	http://www.uniprot.org/uniprot/Q45WA6	Toxoplasma gondii ME49	http://purl.obolibrary.org/obo/NCBITaxon_508771	Toxoplasma gondii	http://purl.obolibrary.org/obo/NCBITaxon_5811
http://www.iedb.org/epitope/167650	Linear peptide	TGME49_070250	EEA98560.1	B9Q5Z2	QDEMNVIDDVQQ			159	170	dense granule protein 1 / major antigenp24	http://www.ncbi.nlm.nih.gov/protein/EEA98560.1	Dense granule protein GRA1	http://www.uniprot.org/uniprot/B9Q5Z2	Toxoplasma gondii ME49	http://purl.obolibrary.org/obo/NCBITaxon_508771	Toxoplasma gondii	http://purl.obolibrary.org/obo/NCBITaxon_5811
http://www.iedb.org/epitope/167632	Linear peptide	TGME49_271050	EEA98630.1	Q27004	PAGRNNDGGSSAPTPK			91	106	SAG2 protein (Surface antigen) (Surface antigen P22) (SRS34A)	http://www.ncbi.nlm.nih.gov/protein/EEA98630.1	SAG-related sequence SRS34A	http://www.uniprot.org/uniprot/Q27004	Toxoplasma gondii ME49	http://purl.obolibrary.org/obo/NCBITaxon_508771	Toxoplasma gondii	http://purl.obolibrary.org/obo/NCBITaxon_5811
http://www.iedb.org/epitope/167653	Linear peptide	TGME49_271050	EEA98630.1	Q27004	RNNDGGSSAP			94	103	SAG2 protein (Surface antigen) (Surface antigen P22) (SRS34A)	http://www.ncbi.nlm.nih.gov/protein/EEA98630.1	SAG-related sequence SRS34A	http://www.uniprot.org/uniprot/Q27004	Toxoplasma gondii ME49	http://purl.obolibrary.org/obo/NCBITaxon_508771	Toxoplasma gondii	http://purl.obolibrary.org/obo/NCBITaxon_5811
http://www.iedb.org/epitope/140697	Linear peptide	TGME49_233460	EEB01065.1	Q0GC68	KSFKDILPK			224	232	major surface antigen p30 (SRS29B)	http://www.ncbi.nlm.nih.gov/protein/EEB01065.1	Major surface antigen	http://www.uniprot.org/uniprot/Q0GC68	Toxoplasma gondii ME49	http://purl.obolibrary.org/obo/NCBITaxon_508771	Toxoplasma gondii	http://purl.obolibrary.org/obo/NCBITaxon_5811
http://www.iedb.org/epitope/167883	Linear peptide	TGME49_233460	EEB01065.1	Q0GC68	DKKSTAAVILTPTENHFTL			45	63	major surface antigen p30 (SRS29B)	http://www.ncbi.nlm.nih.gov/protein/EEB01065.1	Major surface antigen	http://www.uniprot.org/uniprot/Q0GC68	Toxoplasma gondii ME49	http://purl.obolibrary.org/obo/NCBITaxon_508771	Toxoplasma gondii	http://purl.obolibrary.org/obo/NCBITaxon_5811
http://www.iedb.org/epitope/231863	Linear peptide	TGME49_233460	EEB01065.1	Q0GC68	FAGAAGSAKSSAGTASHVSI			284	303	major surface antigen p30 (SRS29B)	http://www.ncbi.nlm.nih.gov/protein/EEB01065.1	Major surface antigen	http://www.uniprot.org/uniprot/Q0GC68	Toxoplasma gondii ME49	http://purl.obolibrary.org/obo/NCBITaxon_508771	Toxoplasma gondii	http://purl.obolibrary.org/obo/NCBITaxon_5811
http://www.iedb.org/epitope/109320	Linear peptide	TGME49_294690	EEB03098.1	Q1JTC9	IASPAWFLF			552	560	rhomboid-like protease 5	http://www.ncbi.nlm.nih.gov/protein/EEB03098.1	Rhomboid protease ROM5	http://www.uniprot.org/uniprot/Q1JTC9	Toxoplasma gondii ME49	http://purl.obolibrary.org/obo/NCBITaxon_508771	Toxoplasma gondii	http://purl.obolibrary.org/obo/NCBITaxon_5811
http://www.iedb.org/epitope/109790	Linear peptide	TGME49_013810	EEB03978.1	B9QGC0	RATSHVPEF			240	248	iron-sulfur cluster assembly accessory protein, putative	http://www.ncbi.nlm.nih.gov/protein/EEB03978.1	Iron-sulfur cluster protein ISCA	http://www.uniprot.org/uniprot/B9QGC0	Toxoplasma gondii ME49	http://purl.obolibrary.org/obo/NCBITaxon_508771	Toxoplasma gondii	http://purl.obolibrary.org/obo/NCBITaxon_5811
http://www.iedb.org/epitope/167587	Linear peptide	TGME49_308020	EEB04779.1	Q9BJ38	GNSRRKITY			49	57	surface antigen (SAG3) (SRS57)	http://www.ncbi.nlm.nih.gov/protein/EEB04779.1	SAG-related sequence SRS57	http://www.uniprot.org/uniprot/Q9BJ38	Toxoplasma gondii ME49	http://purl.obolibrary.org/obo/NCBITaxon_508771	Toxoplasma gondii	http://purl.obolibrary.org/obo/NCBITaxon_5811
http://www.iedb.org/epitope/167601	Linear peptide	TGME49_308020	EEB04779.1	Q9BJ38	HIDAKDQDD			121	129	surface antigen (SAG3) (SRS57)	http://www.ncbi.nlm.nih.gov/protein/EEB04779.1	SAG-related sequence SRS57	http://www.uniprot.org/uniprot/Q9BJ38	Toxoplasma gondii ME49	http://purl.obolibrary.org/obo/NCBITaxon_508771	Toxoplasma gondii	http://purl.obolibrary.org/obo/NCBITaxon_5811
http://www.iedb.org/epitope/546890	Linear peptide	TGME49_267080	EPT25447.1	B9Q1S5	GLDKQIQEL			177	185	26S proteasome regulatory subunit, S6a family AAA ATpase	http://www.ncbi.nlm.nih.gov/protein/EPT25447.1	Putative 26S protease regulatory subunit 4	http://www.uniprot.org/uniprot/B9Q1S5	Toxoplasma gondii ME49	http://purl.obolibrary.org/obo/NCBITaxon_508771	Toxoplasma gondii	http://purl.obolibrary.org/obo/NCBITaxon_5811
http://www.iedb.org/epitope/547043	Linear peptide	TGME49_270240	EPT28403.1	B9Q5Z1	SLLGVDAVEKQL + DEAM(Q11)	Q11	Deamidation|DEAM	334	345	MAG1	http://www.ncbi.nlm.nih.gov/protein/EPT28403.1	MAG1	http://www.uniprot.org/uniprot/B9Q5Z1	Toxoplasma gondii ME49	http://purl.obolibrary.org/obo/NCBITaxon_508771	Toxoplasma gondii	http://purl.obolibrary.org/obo/NCBITaxon_5811
http://www.iedb.org/epitope/547040	Linear peptide	TGME49_231960	EPT28906.1		SLGEWQGLTL			1835	1844	omega secalin, putative	http://www.ncbi.nlm.nih.gov/protein/EPT28906.1			Toxoplasma gondii ME49	http://purl.obolibrary.org/obo/NCBITaxon_508771	Toxoplasma gondii	http://purl.obolibrary.org/obo/NCBITaxon_5811
http://www.iedb.org/epitope/167629	Linear peptide	TGME49_309590	XP_002364216.1	B6KA38	NSEDDTFHDA			159	168	rhoptry protein, putative (ROP1)	http://www.ncbi.nlm.nih.gov/protein/XP_002364216.1	Rhoptry protein ROP1	http://www.uniprot.org/uniprot/B6KA38	Toxoplasma gondii ME49	http://purl.obolibrary.org/obo/NCBITaxon_508771	Toxoplasma gondii	http://purl.obolibrary.org/obo/NCBITaxon_5811
http://www.iedb.org/epitope/167647	Linear peptide	TGME49_309590	XP_002364216.1	B6KA38	PVRDPRQVPGRGE			113	125	rhoptry protein, putative (ROP1)	http://www.ncbi.nlm.nih.gov/protein/XP_002364216.1	Rhoptry protein ROP1	http://www.uniprot.org/uniprot/B6KA38	Toxoplasma gondii ME49	http://purl.obolibrary.org/obo/NCBITaxon_508771	Toxoplasma gondii	http://purl.obolibrary.org/obo/NCBITaxon_5811
http://www.iedb.org/epitope/167651	Linear peptide	TGME49_309590	XP_002364216.1	B6KA38	QELPPPNAQEL			209	219	rhoptry protein, putative (ROP1)	http://www.ncbi.nlm.nih.gov/protein/XP_002364216.1	Rhoptry protein ROP1	http://www.uniprot.org/uniprot/B6KA38	Toxoplasma gondii ME49	http://purl.obolibrary.org/obo/NCBITaxon_508771	Toxoplasma gondii	http://purl.obolibrary.org/obo/NCBITaxon_5811
http://www.iedb.org/epitope/167691	Linear peptide	TGME49_309590	XP_002364216.1	B6KA38	TRVRGALRGRGR			379	390	rhoptry protein, putative (ROP1)	http://www.ncbi.nlm.nih.gov/protein/XP_002364216.1	Rhoptry protein ROP1	http://www.uniprot.org/uniprot/B6KA38	Toxoplasma gondii ME49	http://purl.obolibrary.org/obo/NCBITaxon_508771	Toxoplasma gondii	http://purl.obolibrary.org/obo/NCBITaxon_5811
http://www.iedb.org/epitope/546949	Linear peptide	TGME49_312280	XP_002364450.1	B9PK74	KLIVTSATL			699	707	ATP-dependent RNA helicase, putative	http://www.ncbi.nlm.nih.gov/protein/XP_002364450.1	Pre-mRNA-splicing factor ATP-dependent RNA helicase, putative	http://www.uniprot.org/uniprot/B9PK74	Toxoplasma gondii ME49	http://purl.obolibrary.org/obo/NCBITaxon_508771	Toxoplasma gondii	http://purl.obolibrary.org/obo/NCBITaxon_5811	The epitope was an exact to a sequence from the Homo sapiens host species.
http://www.iedb.org/epitope/20774	Linear peptide	TGME49_314090	XP_002364619.1	B9PIS8	GLATDVQTV			54	62	proteasome subunit beta type 3, putative	http://www.ncbi.nlm.nih.gov/protein/XP_002364619.1	Proteasome beta subunit	http://www.uniprot.org/uniprot/B9PIS8	Toxoplasma gondii ME49	http://purl.obolibrary.org/obo/NCBITaxon_508771	Toxoplasma gondii	http://purl.obolibrary.org/obo/NCBITaxon_5811	The epitope was an exact to a sequence from the Homo sapiens host species.
http://www.iedb.org/epitope/547072	Linear peptide	TGME49_316400	XP_002364807.1	B9PJD4	TVVPGGDLAKV			361	371	tubulin alpha chain	http://www.ncbi.nlm.nih.gov/protein/XP_002364807.1	Alpha tubulin TUBA1	http://www.uniprot.org/uniprot/B9PJD4	Toxoplasma gondii ME49	http://purl.obolibrary.org/obo/NCBITaxon_508771	Toxoplasma gondii	http://purl.obolibrary.org/obo/NCBITaxon_5811	The epitope was an exact to a sequence from the Homo sapiens host species.
http://www.iedb.org/epitope/452263	Linear peptide	TGME49_057180	XP_002364964.1		ALDEPTTNL			1521	1529	DNA repair protein Rad50, putative	http://www.ncbi.nlm.nih.gov/protein/XP_002364964.1			Toxoplasma gondii ME49	http://purl.obolibrary.org/obo/NCBITaxon_508771	Toxoplasma gondii	http://purl.obolibrary.org/obo/NCBITaxon_5811	The epitope was an exact to a sequence from the Homo sapiens host species.
http://www.iedb.org/epitope/547059	Linear peptide	TGME49_261240	XP_002365267.1	Q86QI2	TIMPKDIQLA			119	128	histone H3	http://www.ncbi.nlm.nih.gov/protein/XP_002365267.1	Histone H3	http://www.uniprot.org/uniprot/Q86QI2	Toxoplasma gondii ME49	http://purl.obolibrary.org/obo/NCBITaxon_508771	Toxoplasma gondii	http://purl.obolibrary.org/obo/NCBITaxon_5811	The epitope was an exact to a sequence from the Homo sapiens host species.
http://www.iedb.org/epitope/547083	Linear peptide	TGME49_261240	XP_002365267.1	Q86QI2	VTIMPKDIQL			118	127	histone H3	http://www.ncbi.nlm.nih.gov/protein/XP_002365267.1	Histone H3	http://www.uniprot.org/uniprot/Q86QI2	Toxoplasma gondii ME49	http://purl.obolibrary.org/obo/NCBITaxon_508771	Toxoplasma gondii	http://purl.obolibrary.org/obo/NCBITaxon_5811	The epitope was an exact to a sequence from the Homo sapiens host species.
http://www.iedb.org/epitope/547084	Linear peptide	TGME49_261240	XP_002365267.1	Q86QI2	VTIMPKDIQLA			118	128	histone H3	http://www.ncbi.nlm.nih.gov/protein/XP_002365267.1	Histone H3	http://www.uniprot.org/uniprot/Q86QI2	Toxoplasma gondii ME49	http://purl.obolibrary.org/obo/NCBITaxon_508771	Toxoplasma gondii	http://purl.obolibrary.org/obo/NCBITaxon_5811	The epitope was an exact to a sequence from the Homo sapiens host species.
http://www.iedb.org/epitope/473552	Linear peptide	TGME49_261580	XP_002365290.1	Q6GW05	YLAAVLEYL			53	61	histone H2A, putative	http://www.ncbi.nlm.nih.gov/protein/XP_002365290.1	Histone H2A	http://www.uniprot.org/uniprot/Q6GW05	Toxoplasma gondii ME49	http://purl.obolibrary.org/obo/NCBITaxon_508771	Toxoplasma gondii	http://purl.obolibrary.org/obo/NCBITaxon_5811	The epitope was an exact to a sequence from the Homo sapiens host species.
http://www.iedb.org/epitope/127997	Linear peptide	TGME49_261950	XP_002365317.1	Q309Z7	GLFGGAGVGKTVL			224	236	ATP synthase beta chain, putative	http://www.ncbi.nlm.nih.gov/protein/XP_002365317.1	ATP synthase subunit beta	http://www.uniprot.org/uniprot/Q309Z7	Toxoplasma gondii ME49	http://purl.obolibrary.org/obo/NCBITaxon_508771	Toxoplasma gondii	http://purl.obolibrary.org/obo/NCBITaxon_5811	The epitope was an exact to a sequence from the Homo sapiens host species.
http://www.iedb.org/epitope/467791	Linear peptide	TGME49_261950	XP_002365317.1	Q309Z7	LIMELINNV			236	244	ATP synthase beta chain, putative	http://www.ncbi.nlm.nih.gov/protein/XP_002365317.1	ATP synthase subunit beta	http://www.uniprot.org/uniprot/Q309Z7	Toxoplasma gondii ME49	http://purl.obolibrary.org/obo/NCBITaxon_508771	Toxoplasma gondii	http://purl.obolibrary.org/obo/NCBITaxon_5811	The epitope was an exact to a sequence from the Homo sapiens host species.
http://www.iedb.org/epitope/546905	Linear peptide	TGME49_261950	XP_002365317.1	Q309Z7	HLDATTVLS			407	415	ATP synthase beta chain, putative	http://www.ncbi.nlm.nih.gov/protein/XP_002365317.1	ATP synthase subunit beta	http://www.uniprot.org/uniprot/Q309Z7	Toxoplasma gondii ME49	http://purl.obolibrary.org/obo/NCBITaxon_508771	Toxoplasma gondii	http://purl.obolibrary.org/obo/NCBITaxon_5811	The epitope was an exact to a sequence from the Homo sapiens host species.
http://www.iedb.org/epitope/546975	Linear peptide	TGME49_261950	XP_002365317.1	Q309Z7	LLGRIPSAVG			350	359	ATP synthase beta chain, putative	http://www.ncbi.nlm.nih.gov/protein/XP_002365317.1	ATP synthase subunit beta	http://www.uniprot.org/uniprot/Q309Z7	Toxoplasma gondii ME49	http://purl.obolibrary.org/obo/NCBITaxon_508771	Toxoplasma gondii	http://purl.obolibrary.org/obo/NCBITaxon_5811	The epitope was an exact to a sequence from the Homo sapiens host species.
http://www.iedb.org/epitope/546978	Linear peptide	TGME49_261950	XP_002365317.1	Q309Z7	LLQDYKSLQDIIA + INDIST(L1)	L1	I/L uncertainty	456	468	ATP synthase beta chain, putative	http://www.ncbi.nlm.nih.gov/protein/XP_002365317.1	ATP synthase subunit beta	http://www.uniprot.org/uniprot/Q309Z7	Toxoplasma gondii ME49	http://purl.obolibrary.org/obo/NCBITaxon_508771	Toxoplasma gondii	http://purl.obolibrary.org/obo/NCBITaxon_5811	The epitope contained an isobaric Ile/Leu ambiguity match to a sequence from the Homo sapiens host species.
http://www.iedb.org/epitope/547049	Linear peptide	TGME49_261950	XP_002365317.1	Q309Z7	SLQDIIAILGMD			462	473	ATP synthase beta chain, putative	http://www.ncbi.nlm.nih.gov/protein/XP_002365317.1	ATP synthase subunit beta	http://www.uniprot.org/uniprot/Q309Z7	Toxoplasma gondii ME49	http://purl.obolibrary.org/obo/NCBITaxon_508771	Toxoplasma gondii	http://purl.obolibrary.org/obo/NCBITaxon_5811	The epitope was an exact to a sequence from the Homo sapiens host species.
http://www.iedb.org/epitope/547050	Linear peptide	TGME49_261950	XP_002365317.1	Q309Z7	SLQDIIAILGMDE			462	474	ATP synthase beta chain, putative	http://www.ncbi.nlm.nih.gov/protein/XP_002365317.1	ATP synthase subunit beta	http://www.uniprot.org/uniprot/Q309Z7	Toxoplasma gondii ME49	http://purl.obolibrary.org/obo/NCBITaxon_508771	Toxoplasma gondii	http://purl.obolibrary.org/obo/NCBITaxon_5811	The epitope was an exact to a sequence from the Homo sapiens host species.
http://www.iedb.org/epitope/547051	Linear peptide	TGME49_261950	XP_002365317.1	Q309Z7	SLQDIIAILGMDELSEEDK			462	480	ATP synthase beta chain, putative	http://www.ncbi.nlm.nih.gov/protein/XP_002365317.1	ATP synthase subunit beta	http://www.uniprot.org/uniprot/Q309Z7	Toxoplasma gondii ME49	http://purl.obolibrary.org/obo/NCBITaxon_508771	Toxoplasma gondii	http://purl.obolibrary.org/obo/NCBITaxon_5811	The epitope was an exact to a sequence from the Homo sapiens host species.
http://www.iedb.org/epitope/546891	Linear peptide	TGME49_261950	XP_002365386.1	B9PLN4	GLDNAGKTTI			24	33	ADP-ribosylation factor domain-containing protein	http://www.ncbi.nlm.nih.gov/protein/XP_002365386.1	Putative ADP-ribosylation factor family protein 1	http://www.uniprot.org/uniprot/B9PLN4	Toxoplasma gondii ME49	http://purl.obolibrary.org/obo/NCBITaxon_508771	Toxoplasma gondii	http://purl.obolibrary.org/obo/NCBITaxon_5811	The epitope was an exact match to a sequence from the Homo sapiens host species.
http://www.iedb.org/epitope/438214	Linear peptide	TGME49_263090	XP_002365409.1	B9Q0N7	IMQLLRDNLTL			289	299	14-3-3 protein, putative	http://www.ncbi.nlm.nih.gov/protein/XP_002365409.1	14-3-3 protein	http://www.uniprot.org/uniprot/B9Q0N7	Toxoplasma gondii ME49	http://purl.obolibrary.org/obo/NCBITaxon_508771	Toxoplasma gondii	http://purl.obolibrary.org/obo/NCBITaxon_5811	The epitope was an exact to a sequence from the Homo sapiens host species.
http://www.iedb.org/epitope/546859	Linear peptide	TGME49_273870	XP_002365988.1	B9Q487	FLLSTRAGGLG			577	587	chromatin remodeling complex protein SNF2L, putative	http://www.ncbi.nlm.nih.gov/protein/XP_002365988.1	SWI2/SNF2 ISWI-like (AT hook)	http://www.uniprot.org/uniprot/B9Q487	Toxoplasma gondii ME49	http://purl.obolibrary.org/obo/NCBITaxon_508771	Toxoplasma gondii	http://purl.obolibrary.org/obo/NCBITaxon_5811	The epitope was an exact to a sequence from the Homo sapiens host species.
http://www.iedb.org/epitope/167481	Linear peptide	TGME49_227280	XP_002366371.1	B6KEU8	ADQPGNHQALAEPV			43	56	dense granule protein 3	http://www.ncbi.nlm.nih.gov/protein/XP_002366371.1	Dense granule protein 3	http://www.uniprot.org/uniprot/B6KEU8	Toxoplasma gondii ME49	http://purl.obolibrary.org/obo/NCBITaxon_508771	Toxoplasma gondii	http://purl.obolibrary.org/obo/NCBITaxon_5811
http://www.iedb.org/epitope/477029	Linear peptide	TGME49_039260	XP_002366566.1	B9PNK6	DNIQGITKPAIR			25	36	histone H4, putative	http://www.ncbi.nlm.nih.gov/protein/XP_002366566.1	Histone H4	http://www.uniprot.org/uniprot/B9PNK6	Toxoplasma gondii ME49	http://purl.obolibrary.org/obo/NCBITaxon_508771	Toxoplasma gondii	http://purl.obolibrary.org/obo/NCBITaxon_5811	The epitope was an exact to a sequence from the Homo sapiens host species.
http://www.iedb.org/epitope/547004	Linear peptide	TGME49_039260	XP_002366566.1	B9PNK6	NIQGITKPAIR			26	36	histone H4, putative	http://www.ncbi.nlm.nih.gov/protein/XP_002366566.1	Histone H4	http://www.uniprot.org/uniprot/B9PNK6	Toxoplasma gondii ME49	http://purl.obolibrary.org/obo/NCBITaxon_508771	Toxoplasma gondii	http://purl.obolibrary.org/obo/NCBITaxon_5811	The epitope was an exact to a sequence from the Homo sapiens host species.
http://www.iedb.org/epitope/547078	Linear peptide	TGME49_039260	XP_002366566.1	B9PNK6	VLRDNIQGITKPAIR			22	36	histone H4, putative	http://www.ncbi.nlm.nih.gov/protein/XP_002366566.1	Histone H4	http://www.uniprot.org/uniprot/B9PNK6	Toxoplasma gondii ME49	http://purl.obolibrary.org/obo/NCBITaxon_508771	Toxoplasma gondii	http://purl.obolibrary.org/obo/NCBITaxon_5811	The epitope was an exact to a sequence from the Homo sapiens host species.
http://www.iedb.org/epitope/472679	Linear peptide	TGME49_240650	XP_002366684.1	B9QK32	VLTGHNHYV			133	141	coatomer alpha subunit, putative	http://www.ncbi.nlm.nih.gov/protein/XP_002366684.1	Coatomer protein complex, subunit alpha, putative	http://www.uniprot.org/uniprot/B9QK32	Toxoplasma gondii ME49	http://purl.obolibrary.org/obo/NCBITaxon_508771	Toxoplasma gondii	http://purl.obolibrary.org/obo/NCBITaxon_5811	The epitope was an exact to a sequence from the Homo sapiens host species.
http://www.iedb.org/epitope/543745	Linear peptide	TGME49_240870	XP_002366706.1	B9QK09	LLDLIQTKV			397	405	beta adaptin protein, putative	http://www.ncbi.nlm.nih.gov/protein/XP_002366706.1	AP complex subunit beta	http://www.uniprot.org/uniprot/B9QK09	Toxoplasma gondii ME49	http://purl.obolibrary.org/obo/NCBITaxon_508771	Toxoplasma gondii	http://purl.obolibrary.org/obo/NCBITaxon_5811	The epitope was an exact match to a sequence from the Homo sapiens host species.
http://www.iedb.org/epitope/546895	Linear peptide	TGME49_042620	XP_002366782.1		GLSAFLHAI	discontinued		876	884	hypothetical protein TGME49_042620	http://www.ncbi.nlm.nih.gov/protein/XP_002366782.1			Toxoplasma gondii ME49	http://purl.obolibrary.org/obo/NCBITaxon_508771	Toxoplasma gondii	http://purl.obolibrary.org/obo/NCBITaxon_5811	The epitope was an exact to a sequence from the Homo sapiens host species.
http://www.iedb.org/epitope/547120	Linear peptide	TGME49_113190	XP_002367181.1	B6K906	YNFEKPFLWLA			156	166	GTP-binding nuclear protein RAN/TC4, putative	http://www.ncbi.nlm.nih.gov/protein/XP_002367181.1	Rab18/RabC-family small GTPase	http://www.uniprot.org/uniprot/B6K906	Toxoplasma gondii ME49	http://purl.obolibrary.org/obo/NCBITaxon_508771	Toxoplasma gondii	http://purl.obolibrary.org/obo/NCBITaxon_5811	The epitope was an exact to a sequence from the Homo sapiens host species.
http://www.iedb.org/epitope/546825	Linear peptide	TGME49_248850	XP_002367231.1	B9PY91	AQFEHTLLV			380	388	methionine aminopeptidase, putative	http://www.ncbi.nlm.nih.gov/protein/XP_002367231.1	Putative transmembrane protein	http://www.uniprot.org/uniprot/B9PY91	Toxoplasma gondii ME49	http://purl.obolibrary.org/obo/NCBITaxon_508771	Toxoplasma gondii	http://purl.obolibrary.org/obo/NCBITaxon_5811	The epitope was an exact to a sequence from the Homo sapiens host species.
http://www.iedb.org/epitope/545773	Linear peptide	TGME49_081450	XP_002367260.1	B9QPK4	TLWYRPPEL			642	650	protein kinase, putative	http://www.ncbi.nlm.nih.gov/protein/XP_002367260.1	Putative cell-cycle-associated protein kinase	http://www.uniprot.org/uniprot/B9QPK4	Toxoplasma gondii ME49	http://purl.obolibrary.org/obo/NCBITaxon_508771	Toxoplasma gondii	http://purl.obolibrary.org/obo/NCBITaxon_5811	The epitope was an exact to a sequence from the Homo sapiens host species.
http://www.iedb.org/epitope/455352	Linear peptide	TGME49_249530	XP_002367286.1	B9QCZ2	KLFEFMHET			615	623	exportin, putative	http://www.ncbi.nlm.nih.gov/protein/XP_002367286.1	Putative exportin 1	http://www.uniprot.org/uniprot/B9QCZ2	Toxoplasma gondii ME49	http://purl.obolibrary.org/obo/NCBITaxon_508771	Toxoplasma gondii	http://purl.obolibrary.org/obo/NCBITaxon_5811	The epitope was an exact to a sequence from the Homo sapiens host species.
http://www.iedb.org/epitope/546904	Linear peptide	TGME49_251810	XP_002367420.1	Q8MPF6	HIVGLDIFTGK + INDIST(I2)	I2	I/L uncertainty	59	69	translation initiation factor eIF-5A, putative	http://www.ncbi.nlm.nih.gov/protein/XP_002367420.1	Eukaryotic translation initiation factor 5A	http://www.uniprot.org/uniprot/Q8MPF6	Toxoplasma gondii ME49	http://purl.obolibrary.org/obo/NCBITaxon_508771	Toxoplasma gondii	http://purl.obolibrary.org/obo/NCBITaxon_5811	The epitope contained an isobaric Ile/Leu ambiguity match to a sequence from the Homo sapiens host species.
http://www.iedb.org/epitope/140739	Linear peptide	TGME49_203310	XP_002367613.1	A8I7E5	RSFKDLLKK			134	142	dense granule protein 7	http://www.ncbi.nlm.nih.gov/protein/XP_002367613.1	Dense granule antigen	http://www.uniprot.org/uniprot/A8I7E5	Toxoplasma gondii ME49	http://purl.obolibrary.org/obo/NCBITaxon_508771	Toxoplasma gondii	http://purl.obolibrary.org/obo/NCBITaxon_5811
http://www.iedb.org/epitope/147936	Linear peptide	TGME49_203310	XP_002367613.1	A8I7E5	LPQFATAAT			20	28	dense granule protein 7	http://www.ncbi.nlm.nih.gov/protein/XP_002367613.1	Dense granule antigen	http://www.uniprot.org/uniprot/A8I7E5	Toxoplasma gondii ME49	http://purl.obolibrary.org/obo/NCBITaxon_508771	Toxoplasma gondii	http://purl.obolibrary.org/obo/NCBITaxon_5811
http://www.iedb.org/epitope/167637	Linear peptide	TGME49_203310	XP_002367613.1	A8I7E5	PELTEQQQTG			162	171	dense granule protein 7	http://www.ncbi.nlm.nih.gov/protein/XP_002367613.1	Dense granule antigen	http://www.uniprot.org/uniprot/A8I7E5	Toxoplasma gondii ME49	http://purl.obolibrary.org/obo/NCBITaxon_508771	Toxoplasma gondii	http://purl.obolibrary.org/obo/NCBITaxon_5811
http://www.iedb.org/epitope/167674	Linear peptide	TGME49_203310	XP_002367613.1	A8I7E5	SRQPALEQEVPES			215	227	dense granule protein 7	http://www.ncbi.nlm.nih.gov/protein/XP_002367613.1	Dense granule antigen	http://www.uniprot.org/uniprot/A8I7E5	Toxoplasma gondii ME49	http://purl.obolibrary.org/obo/NCBITaxon_508771	Toxoplasma gondii	http://purl.obolibrary.org/obo/NCBITaxon_5811
http://www.iedb.org/epitope/167697	Linear peptide	TGME49_203310	XP_002367613.1	A8I7E5	VPESGKDGEDA			224	234	dense granule protein 7	http://www.ncbi.nlm.nih.gov/protein/XP_002367613.1	Dense granule antigen	http://www.uniprot.org/uniprot/A8I7E5	Toxoplasma gondii ME49	http://purl.obolibrary.org/obo/NCBITaxon_508771	Toxoplasma gondii	http://purl.obolibrary.org/obo/NCBITaxon_5811
http://www.iedb.org/epitope/167698	Linear peptide	TGME49_203310	XP_002367613.1	A8I7E5	VPESGKDGEDARQ			224	236	dense granule protein 7	http://www.ncbi.nlm.nih.gov/protein/XP_002367613.1	Dense granule antigen	http://www.uniprot.org/uniprot/A8I7E5	Toxoplasma gondii ME49	http://purl.obolibrary.org/obo/NCBITaxon_508771	Toxoplasma gondii	http://purl.obolibrary.org/obo/NCBITaxon_5811
http://www.iedb.org/epitope/547076	Linear peptide	TGME49_205010	XP_002367733.1	B9QFB9	VLATLLNNL			1175	1183	splicing factor 3B subunit 1, putative	http://www.ncbi.nlm.nih.gov/protein/XP_002367733.1	Putative U2 small nuclear ribonucleoprotein family protein	http://www.uniprot.org/uniprot/B9QFB9	Toxoplasma gondii ME49	http://purl.obolibrary.org/obo/NCBITaxon_508771	Toxoplasma gondii	http://purl.obolibrary.org/obo/NCBITaxon_5811	The epitope was an exact to a sequence from the Homo sapiens host species.
http://www.iedb.org/epitope/113612	Linear peptide	TGME49_029360	XP_002367880.1		LLFSFAQAV			192	200	transaldolase, putative	http://www.ncbi.nlm.nih.gov/protein/XP_002367880.1			Toxoplasma gondii ME49	http://purl.obolibrary.org/obo/NCBITaxon_508771	Toxoplasma gondii	http://purl.obolibrary.org/obo/NCBITaxon_5811	The epitope was an exact to a sequence from the Homo sapiens host species.
http://www.iedb.org/epitope/423774	Linear peptide	TGME49_031140	XP_002368015.1		VLFDKATYDKL			40	50	R1 protein	http://www.ncbi.nlm.nih.gov/protein/XP_002368015.1			Toxoplasma gondii ME49	http://purl.obolibrary.org/obo/NCBITaxon_508771	Toxoplasma gondii	http://purl.obolibrary.org/obo/NCBITaxon_5811	The epitope was an exact to a sequence from the Homo sapiens host species.
http://www.iedb.org/epitope/223425	Linear peptide	TGME49_231970	XP_002368068.1	B6KJP5	MLDPLEVHL			2070	2078	pre-mRNA splicing factor PRP8, putative	http://www.ncbi.nlm.nih.gov/protein/XP_002368068.1	Pre-mRNA processing splicing factor PRP8	http://www.uniprot.org/uniprot/B6KJP5	Toxoplasma gondii ME49	http://purl.obolibrary.org/obo/NCBITaxon_508771	Toxoplasma gondii	http://purl.obolibrary.org/obo/NCBITaxon_5811	The epitope was an exact to a sequence from the Homo sapiens host species.
http://www.iedb.org/epitope/448290	Linear peptide	TGME49_231970	XP_002368068.1	B6KJP5	SIYPSPTGV			1895	1903	pre-mRNA splicing factor PRP8, putative	http://www.ncbi.nlm.nih.gov/protein/XP_002368068.1	Pre-mRNA processing splicing factor PRP8	http://www.uniprot.org/uniprot/B6KJP5	Toxoplasma gondii ME49	http://purl.obolibrary.org/obo/NCBITaxon_508771	Toxoplasma gondii	http://purl.obolibrary.org/obo/NCBITaxon_5811	The epitope was an exact to a sequence from the Homo sapiens host species.
http://www.iedb.org/epitope/454245	Linear peptide	TGME49_231970	XP_002368068.1	B6KJP5	GMLDPLEVHL			2069	2078	pre-mRNA splicing factor PRP8, putative	http://www.ncbi.nlm.nih.gov/protein/XP_002368068.1	Pre-mRNA processing splicing factor PRP8	http://www.uniprot.org/uniprot/B6KJP5	Toxoplasma gondii ME49	http://purl.obolibrary.org/obo/NCBITaxon_508771	Toxoplasma gondii	http://purl.obolibrary.org/obo/NCBITaxon_5811	The epitope was an exact to a sequence from the Homo sapiens host species.
http://www.iedb.org/epitope/466264	Linear peptide	TGME49_231970	XP_002368068.1	B6KJP5	HLLDFPNIVI			2077	2086	pre-mRNA splicing factor PRP8, putative	http://www.ncbi.nlm.nih.gov/protein/XP_002368068.1	Pre-mRNA processing splicing factor PRP8	http://www.uniprot.org/uniprot/B6KJP5	Toxoplasma gondii ME49	http://purl.obolibrary.org/obo/NCBITaxon_508771	Toxoplasma gondii	http://purl.obolibrary.org/obo/NCBITaxon_5811	The epitope was an exact to a sequence from the Homo sapiens host species.
http://www.iedb.org/epitope/542103	Linear peptide	TGME49_231970	XP_002368068.1	B6KJP5	FMHGKIPTL			1763	1771	pre-mRNA splicing factor PRP8, putative	http://www.ncbi.nlm.nih.gov/protein/XP_002368068.1	Pre-mRNA processing splicing factor PRP8	http://www.uniprot.org/uniprot/B6KJP5	Toxoplasma gondii ME49	http://purl.obolibrary.org/obo/NCBITaxon_508771	Toxoplasma gondii	http://purl.obolibrary.org/obo/NCBITaxon_5811	The epitope was an exact to a sequence from the Homo sapiens host species.
http://www.iedb.org/epitope/546909	Linear peptide	TGME49_231970	XP_002368068.1	B6KJP5	HLLDFPNIVIK			2077	2087	pre-mRNA splicing factor PRP8, putative	http://www.ncbi.nlm.nih.gov/protein/XP_002368068.1	Pre-mRNA processing splicing factor PRP8	http://www.uniprot.org/uniprot/B6KJP5	Toxoplasma gondii ME49	http://purl.obolibrary.org/obo/NCBITaxon_508771	Toxoplasma gondii	http://purl.obolibrary.org/obo/NCBITaxon_5811	The epitope was an exact to a sequence from the Homo sapiens host species.
http://www.iedb.org/epitope/546915	Linear peptide	TGME49_288380	XP_002368278.1	Q7Z1F7	IINTFYSNKEIFL			20	32	heat shock protein 90	http://www.ncbi.nlm.nih.gov/protein/XP_002368278.1	HSP90	http://www.uniprot.org/uniprot/Q7Z1F7	Toxoplasma gondii ME49	http://purl.obolibrary.org/obo/NCBITaxon_508771	Toxoplasma gondii	http://purl.obolibrary.org/obo/NCBITaxon_5811	The epitope was an exact to a sequence from the Homo sapiens host species.
http://www.iedb.org/epitope/547041	Linear peptide	TGME49_288380	XP_002368278.1	Q7Z1F7	SLIINTFYSNKEIFL			18	32	heat shock protein 90	http://www.ncbi.nlm.nih.gov/protein/XP_002368278.1	HSP90	http://www.uniprot.org/uniprot/Q7Z1F7	Toxoplasma gondii ME49	http://purl.obolibrary.org/obo/NCBITaxon_508771	Toxoplasma gondii	http://purl.obolibrary.org/obo/NCBITaxon_5811	The epitope was an exact to a sequence from the Homo sapiens host species.
http://www.iedb.org/epitope/127992	Linear peptide	TGME49_089690	XP_002368394.1		GIVEGLMTTV			169	178	glyceraldehyde-3-phosphate dehydrogenase	http://www.ncbi.nlm.nih.gov/protein/XP_002368394.1			Toxoplasma gondii ME49	http://purl.obolibrary.org/obo/NCBITaxon_508771	Toxoplasma gondii	http://purl.obolibrary.org/obo/NCBITaxon_5811	The epitope was an exact to a sequence from the Homo sapiens host species.
http://www.iedb.org/epitope/465587	Linear peptide	TGME49_089690	XP_002368394.1		GIVEGLMTT			169	177	glyceraldehyde-3-phosphate dehydrogenase	http://www.ncbi.nlm.nih.gov/protein/XP_002368394.1			Toxoplasma gondii ME49	http://purl.obolibrary.org/obo/NCBITaxon_508771	Toxoplasma gondii	http://purl.obolibrary.org/obo/NCBITaxon_5811	The epitope was an exact to a sequence from the Homo sapiens host species.
http://www.iedb.org/epitope/466928	Linear peptide	TGME49_089690	XP_002368394.1		IVEGLMTTV			170	178	glyceraldehyde-3-phosphate dehydrogenase	http://www.ncbi.nlm.nih.gov/protein/XP_002368394.1			Toxoplasma gondii ME49	http://purl.obolibrary.org/obo/NCBITaxon_508771	Toxoplasma gondii	http://purl.obolibrary.org/obo/NCBITaxon_5811	The epitope was an exact to a sequence from the Homo sapiens host species.
http://www.iedb.org/epitope/546840	Linear peptide	TGME49_089690	XP_002368394.1		FGIVEGLMTTV			168	178	glyceraldehyde-3-phosphate dehydrogenase	http://www.ncbi.nlm.nih.gov/protein/XP_002368394.1			Toxoplasma gondii ME49	http://purl.obolibrary.org/obo/NCBITaxon_508771	Toxoplasma gondii	http://purl.obolibrary.org/obo/NCBITaxon_5811	The epitope was an exact to a sequence from the Homo sapiens host species.
http://www.iedb.org/epitope/167163	Linear peptide	TGME49_289750	XP_002368400.1	B9PTM6	STLHLVLRL			65	73	ubiquitin / ribosomal protein CEP52 fusion protein, putative	http://www.ncbi.nlm.nih.gov/protein/XP_002368400.1	10 kDa excretory-secretory antigen	http://www.uniprot.org/uniprot/B9PTM6	Toxoplasma gondii ME49	http://purl.obolibrary.org/obo/NCBITaxon_508771	Toxoplasma gondii	http://purl.obolibrary.org/obo/NCBITaxon_5811	The epitope was an exact to a sequence from the Homo sapiens host species.
http://www.iedb.org/epitope/487586	Linear peptide	TGME49_289750	XP_002368400.1	B9PTM6	TLTGKTITL			7	15	ubiquitin / ribosomal protein CEP52 fusion protein, putative	http://www.ncbi.nlm.nih.gov/protein/XP_002368400.1	10 kDa excretory-secretory antigen	http://www.uniprot.org/uniprot/B9PTM6	Toxoplasma gondii ME49	http://purl.obolibrary.org/obo/NCBITaxon_508771	Toxoplasma gondii	http://purl.obolibrary.org/obo/NCBITaxon_5811	The epitope was an exact to a sequence from the Homo sapiens host species.
http://www.iedb.org/epitope/453720	Linear peptide	TGME49_066960	XP_002368775.1	B9Q1T8	FLHWYTGEGM			394	403	tubulin beta chain	http://www.ncbi.nlm.nih.gov/protein/XP_002368775.1	Beta tubulin	http://www.uniprot.org/uniprot/B9Q1T8	Toxoplasma gondii ME49	http://purl.obolibrary.org/obo/NCBITaxon_508771	Toxoplasma gondii	http://purl.obolibrary.org/obo/NCBITaxon_5811	The epitope was an exact to a sequence from the Homo sapiens host species.
http://www.iedb.org/epitope/546938	Linear peptide	TGME49_066960	XP_002368775.1	B9Q1T8	KFWEVISDEHGIDPTGT			19	35	tubulin beta chain	http://www.ncbi.nlm.nih.gov/protein/XP_002368775.1	Beta tubulin	http://www.uniprot.org/uniprot/B9Q1T8	Toxoplasma gondii ME49	http://purl.obolibrary.org/obo/NCBITaxon_508771	Toxoplasma gondii	http://purl.obolibrary.org/obo/NCBITaxon_5811	The epitope was an exact to a sequence from the Homo sapiens host species.
http://www.iedb.org/epitope/547068	Linear peptide	TGME49_267080	XP_002368787.1	B9Q1S5	TMLELLNQLDG			309	319	26S proteasome subunit 4, putative	http://www.ncbi.nlm.nih.gov/protein/XP_002368787.1	Putative 26S protease regulatory subunit 4	http://www.uniprot.org/uniprot/B9Q1S5	Toxoplasma gondii ME49	http://purl.obolibrary.org/obo/NCBITaxon_508771	Toxoplasma gondii	http://purl.obolibrary.org/obo/NCBITaxon_5811	The epitope was an exact to a sequence from the Homo sapiens host species.
http://www.iedb.org/epitope/547095	Linear peptide	TGME49_267080	XP_002368787.1	B9Q1S5	YLGDGPKLV			260	268	26S proteasome subunit 4, putative	http://www.ncbi.nlm.nih.gov/protein/XP_002368787.1	Putative 26S protease regulatory subunit 4	http://www.uniprot.org/uniprot/B9Q1S5	Toxoplasma gondii ME49	http://purl.obolibrary.org/obo/NCBITaxon_508771	Toxoplasma gondii	http://purl.obolibrary.org/obo/NCBITaxon_5811	The epitope was an exact to a sequence from the Homo sapiens host species.
http://www.iedb.org/epitope/433904	Linear peptide	TGME49_267350	XP_002368803.1	B9Q1R0	FILPDSLPLDTL			68	79	small nuclear ribonucleoprotein, putative	http://www.ncbi.nlm.nih.gov/protein/XP_002368803.1	LSM domain-containing protein	http://www.uniprot.org/uniprot/B9Q1R0	Toxoplasma gondii ME49	http://purl.obolibrary.org/obo/NCBITaxon_508771	Toxoplasma gondii	http://purl.obolibrary.org/obo/NCBITaxon_5811	The epitope was an exact to a sequence from the Homo sapiens host species.
http://www.iedb.org/epitope/462000	Linear peptide	TGME49_267350	XP_002368803.1	B9Q1R0	FILPDSLPLDT			68	78	small nuclear ribonucleoprotein, putative	http://www.ncbi.nlm.nih.gov/protein/XP_002368803.1	LSM domain-containing protein	http://www.uniprot.org/uniprot/B9Q1R0	Toxoplasma gondii ME49	http://purl.obolibrary.org/obo/NCBITaxon_508771	Toxoplasma gondii	http://purl.obolibrary.org/obo/NCBITaxon_5811	The epitope was an exact to a sequence from the Homo sapiens host species.
http://www.iedb.org/epitope/546925	Linear peptide	TGME49_267350	XP_002368803.1	B9Q1R0	ILPDSLPLDTL			69	79	small nuclear ribonucleoprotein, putative	http://www.ncbi.nlm.nih.gov/protein/XP_002368803.1	LSM domain-containing protein	http://www.uniprot.org/uniprot/B9Q1R0	Toxoplasma gondii ME49	http://purl.obolibrary.org/obo/NCBITaxon_508771	Toxoplasma gondii	http://purl.obolibrary.org/obo/NCBITaxon_5811	The epitope was an exact to a sequence from the Homo sapiens host species.
http://www.iedb.org/epitope/445221	Linear peptide	TGME49_209910	XP_002369740.1	Q95VT2	IQTAVRLLL			91	99	histone H2B variant 1	http://www.ncbi.nlm.nih.gov/protein/XP_002369740.1	Histone H2B	http://www.uniprot.org/uniprot/Q95VT2	Toxoplasma gondii ME49	http://purl.obolibrary.org/obo/NCBITaxon_508771	Toxoplasma gondii	http://purl.obolibrary.org/obo/NCBITaxon_5811	The epitope was an exact to a sequence from the Homo sapiens host species.
http://www.iedb.org/epitope/194022	Linear peptide	TGME49_218220	XP_002370610.1	O44000	KLADFGLARA			140	149	cell division control 2-like protein kinase, putative	http://www.ncbi.nlm.nih.gov/protein/XP_002370610.1	CDC2-like protein kinase TPK2	http://www.uniprot.org/uniprot/O44000	Toxoplasma gondii ME49	http://purl.obolibrary.org/obo/NCBITaxon_508771	Toxoplasma gondii	http://purl.obolibrary.org/obo/NCBITaxon_5811	The epitope was an exact to a sequence from the Homo sapiens host species.
http://www.iedb.org/epitope/455253	Linear peptide	TGME49_218220	XP_002370610.1	O44000	KIGEGTYGV			9	17	cell division control 2-like protein kinase, putative	http://www.ncbi.nlm.nih.gov/protein/XP_002370610.1	CDC2-like protein kinase TPK2	http://www.uniprot.org/uniprot/O44000	Toxoplasma gondii ME49	http://purl.obolibrary.org/obo/NCBITaxon_508771	Toxoplasma gondii	http://purl.obolibrary.org/obo/NCBITaxon_5811	The epitope was an exact to a sequence from the Homo sapiens host species.
http://www.iedb.org/epitope/465947	Linear peptide	TGME49_219540	XP_002370708.1		GMNQFKPIFL			64	73	alanyl-tRNA synthetase, putative	http://www.ncbi.nlm.nih.gov/protein/XP_002370708.1			Toxoplasma gondii ME49	http://purl.obolibrary.org/obo/NCBITaxon_508771	Toxoplasma gondii	http://purl.obolibrary.org/obo/NCBITaxon_5811	The epitope was an exact match to a sequence from the Homo sapiens host species.
http://www.iedb.org/epitope/546892	Linear peptide	TGME49_215060	XP_002370827.1	B9PZP3	GLDNAGKTTL			27	36	small GTP-binding protein sar1, putative	http://www.ncbi.nlm.nih.gov/protein/XP_002370827.1	Putative small GTP-binding protein sar1	http://www.uniprot.org/uniprot/B9PZP3	Toxoplasma gondii ME49	http://purl.obolibrary.org/obo/NCBITaxon_508771	Toxoplasma gondii	http://purl.obolibrary.org/obo/NCBITaxon_5811	The epitope was an exact to a sequence from the Homo sapiens host species.
http://www.iedb.org/epitope/167608	Linear peptide	TGME49_280570	XP_002371451.1	Q9BJ41	KDEPVELAAL			84	93	bradyzoite surface antigen (SRS35A)	http://www.ncbi.nlm.nih.gov/protein/XP_002371451.1	Bradyzoite surface antigen	http://www.uniprot.org/uniprot/Q9BJ41	Toxoplasma gondii ME49	http://purl.obolibrary.org/obo/NCBITaxon_508771	Toxoplasma gondii	http://purl.obolibrary.org/obo/NCBITaxon_5811
http://www.iedb.org/epitope/444336	Linear peptide	TGME49_076140	XP_002371620.1	B9PLN4	GLYEGLDWL			165	173	ADP ribosylation factor 1	http://www.ncbi.nlm.nih.gov/protein/XP_002371620.1	Putative ADP-ribosylation factor family protein 1	http://www.uniprot.org/uniprot/B9PLN4	Toxoplasma gondii ME49	http://purl.obolibrary.org/obo/NCBITaxon_508771	Toxoplasma gondii	http://purl.obolibrary.org/obo/NCBITaxon_5811	The epitope was an exact match to a sequence from the Homo sapiens host species.
http://www.iedb.org/epitope/465920	Linear peptide	TGME49_076140	XP_002371620.1	B9PLN4	GLYEGLDWLS			165	174	ADP ribosylation factor 1	http://www.ncbi.nlm.nih.gov/protein/XP_002371620.1	Putative ADP-ribosylation factor family protein 1	http://www.uniprot.org/uniprot/B9PLN4	Toxoplasma gondii ME49	http://purl.obolibrary.org/obo/NCBITaxon_508771	Toxoplasma gondii	http://purl.obolibrary.org/obo/NCBITaxon_5811	The epitope was an exact match to a sequence from the Homo sapiens host species.
http://www.iedb.org/epitope/450233	Linear peptide	TGME49_300200	XP_002371743.1	Q8MZS6	YLTAEVLEL			83	91	histone H2A	http://www.ncbi.nlm.nih.gov/protein/XP_002371743.1	Histone H2A	http://www.uniprot.org/uniprot/Q8MZS6	Toxoplasma gondii ME49	http://purl.obolibrary.org/obo/NCBITaxon_508771	Toxoplasma gondii	http://purl.obolibrary.org/obo/NCBITaxon_5811	The epitope was an exact to a sequence from the Homo sapiens host species.
http://www.iedb.org/epitope/547109	Linear peptide	TGME49_300200	XP_002371743.1	Q8MZS6	YLTAEVLELAGN			83	94	histone H2A	http://www.ncbi.nlm.nih.gov/protein/XP_002371743.1	Histone H2A	http://www.uniprot.org/uniprot/Q8MZS6	Toxoplasma gondii ME49	http://purl.obolibrary.org/obo/NCBITaxon_508771	Toxoplasma gondii	http://purl.obolibrary.org/obo/NCBITaxon_5811	The epitope was an exact to a sequence from the Homo sapiens host species.
http://www.iedb.org/epitope/547110	Linear peptide	TGME49_300200	XP_002371743.1	Q8MZS6	YLTAEVLELAGNA			83	95	histone H2A	http://www.ncbi.nlm.nih.gov/protein/XP_002371743.1	Histone H2A	http://www.uniprot.org/uniprot/Q8MZS6	Toxoplasma gondii ME49	http://purl.obolibrary.org/obo/NCBITaxon_508771	Toxoplasma gondii	http://purl.obolibrary.org/obo/NCBITaxon_5811	The epitope was an exact to a sequence from the Homo sapiens host species.
http://www.iedb.org/epitope/547111	Linear peptide	TGME49_300200	XP_002371743.1	Q8MZS6	YLTAEVLELAGNASK			83	97	histone H2A	http://www.ncbi.nlm.nih.gov/protein/XP_002371743.1	Histone H2A	http://www.uniprot.org/uniprot/Q8MZS6	Toxoplasma gondii ME49	http://purl.obolibrary.org/obo/NCBITaxon_508771	Toxoplasma gondii	http://purl.obolibrary.org/obo/NCBITaxon_5811	The epitope was an exact to a sequence from the Homo sapiens host species.
http://www.iedb.org/epitope/547112	Linear peptide	TGME49_300200	XP_002371743.1	Q8MZS6	YLTAEVLELAGNASKD			83	98	histone H2A	http://www.ncbi.nlm.nih.gov/protein/XP_002371743.1	Histone H2A	http://www.uniprot.org/uniprot/Q8MZS6	Toxoplasma gondii ME49	http://purl.obolibrary.org/obo/NCBITaxon_508771	Toxoplasma gondii	http://purl.obolibrary.org/obo/NCBITaxon_5811	The epitope was an exact to a sequence from the Homo sapiens host species.
http://www.iedb.org/epitope/547113	Linear peptide	TGME49_300200	XP_002371743.1	Q8MZS6	YLTAEVLELAGNASKDL			83	99	histone H2A	http://www.ncbi.nlm.nih.gov/protein/XP_002371743.1	Histone H2A	http://www.uniprot.org/uniprot/Q8MZS6	Toxoplasma gondii ME49	http://purl.obolibrary.org/obo/NCBITaxon_508771	Toxoplasma gondii	http://purl.obolibrary.org/obo/NCBITaxon_5811	The epitope was an exact to a sequence from the Homo sapiens host species.
http://www.iedb.org/epitope/547114	Linear peptide	TGME49_300200	XP_002371743.1	Q8MZS6	YLTAEVLELAGNASKDLK			83	100	histone H2A	http://www.ncbi.nlm.nih.gov/protein/XP_002371743.1	Histone H2A	http://www.uniprot.org/uniprot/Q8MZS6	Toxoplasma gondii ME49	http://purl.obolibrary.org/obo/NCBITaxon_508771	Toxoplasma gondii	http://purl.obolibrary.org/obo/NCBITaxon_5811	The epitope was an exact to a sequence from the Homo sapiens host species.
http://www.iedb.org/epitope/547115	Linear peptide	TGME49_300200	XP_002371743.1	Q8MZS6	YLTAEVLELAGNASKDLKV			83	101	histone H2A	http://www.ncbi.nlm.nih.gov/protein/XP_002371743.1	Histone H2A	http://www.uniprot.org/uniprot/Q8MZS6	Toxoplasma gondii ME49	http://purl.obolibrary.org/obo/NCBITaxon_508771	Toxoplasma gondii	http://purl.obolibrary.org/obo/NCBITaxon_5811	The epitope was an exact to a sequence from the Homo sapiens host species.
http://www.iedb.org/epitope/547116	Linear peptide	TGME49_300200	XP_002371743.1	Q8MZS6	YLTAEVLELAGNASKDLKVK			83	102	histone H2A	http://www.ncbi.nlm.nih.gov/protein/XP_002371743.1	Histone H2A	http://www.uniprot.org/uniprot/Q8MZS6	Toxoplasma gondii ME49	http://purl.obolibrary.org/obo/NCBITaxon_508771	Toxoplasma gondii	http://purl.obolibrary.org/obo/NCBITaxon_5811	The epitope was an exact to a sequence from the Homo sapiens host species.
http://www.iedb.org/epitope/453895	Linear peptide	TGME49_300260	XP_002371749.1	B9Q2S1	FQLPIRFNL			640	648	threonyl-tRNA synthetase, putative	http://www.ncbi.nlm.nih.gov/protein/XP_002371749.1	Threonyl-tRNA synthetase family protein	http://www.uniprot.org/uniprot/B9Q2S1	Toxoplasma gondii ME49	http://purl.obolibrary.org/obo/NCBITaxon_508771	Toxoplasma gondii	http://purl.obolibrary.org/obo/NCBITaxon_5811	The epitope was an exact to a sequence from the Homo sapiens host species.
http://www.iedb.org/epitope/547012	Linear peptide	TGME49_261010	XP_002371754.1	B9PKJ6	QIQELIEAT + PYRE(Q1)	Q1	Pyrrolidone carboxylic acid (Glu)|PYRE	337	345	26S protease regulatory subunit 6a, putative	http://www.ncbi.nlm.nih.gov/protein/XP_002371754.1	Putative tat-binding family protein	http://www.uniprot.org/uniprot/B9PKJ6	Toxoplasma gondii ME49	http://purl.obolibrary.org/obo/NCBITaxon_508771	Toxoplasma gondii	http://purl.obolibrary.org/obo/NCBITaxon_5811
http://www.iedb.org/epitope/546882	Linear peptide	TGME49_300360	XP_002371759.1	B9PRA8	FVYPLDFART			147	156	mitochondrial carrier domain-containing protein	http://www.ncbi.nlm.nih.gov/protein/XP_002371759.1	Adenine nucleotide translocator, putative	http://www.uniprot.org/uniprot/B9PRA8	Toxoplasma gondii ME49	http://purl.obolibrary.org/obo/NCBITaxon_508771	Toxoplasma gondii	http://purl.obolibrary.org/obo/NCBITaxon_5811	The epitope was an exact to a sequence from the Homo sapiens host species.
http://www.iedb.org/epitope/547097	Linear peptide	TGME49_299210	XP_002371789.1	B6KVB6	YLGKTVQV			162	169	CTP synthase, putative	http://www.ncbi.nlm.nih.gov/protein/XP_002371789.1	CTP synthase	http://www.uniprot.org/uniprot/B6KVB6	Toxoplasma gondii ME49	http://purl.obolibrary.org/obo/NCBITaxon_508771	Toxoplasma gondii	http://purl.obolibrary.org/obo/NCBITaxon_5811	The epitope was an exact to a sequence from the Homo sapiens host species.
http://www.iedb.org/epitope/139747	Linear peptide	TGME49_275440	XP_002371939.1	Q19PW5	FMGVLVNSL			29	37	granule antigen protein GRA6	http://www.ncbi.nlm.nih.gov/protein/XP_002371939.1	Dense granule antigen	http://www.uniprot.org/uniprot/Q19PW5	Toxoplasma gondii ME49	http://purl.obolibrary.org/obo/NCBITaxon_508771	Toxoplasma gondii	http://purl.obolibrary.org/obo/NCBITaxon_5811
http://www.iedb.org/epitope/139947	Linear peptide	TGME49_275440	XP_002371939.1	Q19PW5	VVFVVFMGV			24	32	granule antigen protein GRA6	http://www.ncbi.nlm.nih.gov/protein/XP_002371939.1	Dense granule antigen	http://www.uniprot.org/uniprot/Q19PW5	Toxoplasma gondii ME49	http://purl.obolibrary.org/obo/NCBITaxon_508771	Toxoplasma gondii	http://purl.obolibrary.org/obo/NCBITaxon_5811
http://www.iedb.org/epitope/140651	Linear peptide	TGME49_275440	XP_002371939.1	Q19PW5	AMLTAFFLR			164	172	granule antigen protein GRA6	http://www.ncbi.nlm.nih.gov/protein/XP_002371939.1	Dense granule antigen	http://www.uniprot.org/uniprot/Q19PW5	Toxoplasma gondii ME49	http://purl.obolibrary.org/obo/NCBITaxon_508771	Toxoplasma gondii	http://purl.obolibrary.org/obo/NCBITaxon_5811
http://www.iedb.org/epitope/167594	Linear peptide	TGME49_275440	XP_002371939.1	Q19PW5	GRGEGGEDDRRPL			202	214	granule antigen protein GRA6	http://www.ncbi.nlm.nih.gov/protein/XP_002371939.1	Dense granule antigen	http://www.uniprot.org/uniprot/Q19PW5	Toxoplasma gondii ME49	http://purl.obolibrary.org/obo/NCBITaxon_508771	Toxoplasma gondii	http://purl.obolibrary.org/obo/NCBITaxon_5811
http://www.iedb.org/epitope/167617	Linear peptide	TGME49_275440	XP_002371939.1	Q19PW5	LHPGSVNE			214	221	granule antigen protein GRA6	http://www.ncbi.nlm.nih.gov/protein/XP_002371939.1	Dense granule antigen	http://www.uniprot.org/uniprot/Q19PW5	Toxoplasma gondii ME49	http://purl.obolibrary.org/obo/NCBITaxon_508771	Toxoplasma gondii	http://purl.obolibrary.org/obo/NCBITaxon_5811
http://www.iedb.org/epitope/167618	Linear peptide	TGME49_275440	XP_002371939.1	Q19PW5	LHPGSVNEFD			214	223	granule antigen protein GRA6	http://www.ncbi.nlm.nih.gov/protein/XP_002371939.1	Dense granule antigen	http://www.uniprot.org/uniprot/Q19PW5	Toxoplasma gondii ME49	http://purl.obolibrary.org/obo/NCBITaxon_508771	Toxoplasma gondii	http://purl.obolibrary.org/obo/NCBITaxon_5811
http://www.iedb.org/epitope/167619	Linear peptide	TGME49_275440	XP_002371939.1	Q19PW5	LHPGSVNEFDF			214	224	granule antigen protein GRA6	http://www.ncbi.nlm.nih.gov/protein/XP_002371939.1	Dense granule antigen	http://www.uniprot.org/uniprot/Q19PW5	Toxoplasma gondii ME49	http://purl.obolibrary.org/obo/NCBITaxon_508771	Toxoplasma gondii	http://purl.obolibrary.org/obo/NCBITaxon_5811
http://www.iedb.org/epitope/167640	Linear peptide	TGME49_275440	XP_002371939.1	Q19PW5	PGSVNEFDF			216	224	granule antigen protein GRA6	http://www.ncbi.nlm.nih.gov/protein/XP_002371939.1	Dense granule antigen	http://www.uniprot.org/uniprot/Q19PW5	Toxoplasma gondii ME49	http://purl.obolibrary.org/obo/NCBITaxon_508771	Toxoplasma gondii	http://purl.obolibrary.org/obo/NCBITaxon_5811
http://www.iedb.org/epitope/546871	Linear peptide	TGME49_104350	XP_002372129.1	B6KK38	FMDPPAPETLM	discontinued		205	215	helicase conserved C-terminal domain-containing protein, partial	http://www.ncbi.nlm.nih.gov/protein/XP_002372129.1	ATP-dependent RNA helicase	http://www.uniprot.org/uniprot/B6KK38	Toxoplasma gondii ME49	http://purl.obolibrary.org/obo/NCBITaxon_508771	Toxoplasma gondii	http://purl.obolibrary.org/obo/NCBITaxon_5811	The epitope was an exact to a sequence from the Homo sapiens host species.

## Sheet: Invalid protein sequences
ID	Reason for removal
TGME49_200230	Invalid amino acid character e.g. JOUX:
TGME49_210600	Invalid amino acid character e.g. JOUX:
TGME49_255060	Does not start with M:
TGME49_271580	Does not start with M:
TGME49_287470	Does not start with M:
TGME49_295125	Invalid amino acid character e.g. JOUX:
TGME49_297488	Does not start with M:
TGME49_302053	Does not start with M:
TGME49_318130	Invalid amino acid character e.g. JOUX:
TGME49_321800	Does not start with M:
TGME49_322200	Does not start with M:
TGME49_322700	Does not start with M:
TGME49_323100	Does not start with M:
TGME49_323300	Does not start with M:
TGME49_324000	Does not start with M:
TGME49_324400	Does not start with M:
TGME49_324500	Does not start with M:
TGME49_324700	Does not start with M:
TGME49_324900	Does not start with M:
TGME49_325500	Does not start with M:
TGME49_325700	Does not start with M:
TGME49_326100	Does not start with M:
TGME49_326300	Does not start with M:
TGME49_326400	Does not start with M:
TGME49_326600	Does not start with M:
TGME49_326800	Does not start with M:
TGME49_327000	Does not start with M:
TGME49_327100	Does not start with M:
TGME49_327200	Does not start with M:
TGME49_327400	Does not start with M:
TGME49_327600	Does not start with M:
TGME49_327800	Does not start with M:
TGME49_327900	Does not start with M:
TGME49_328100	Does not start with M:
TGME49_328200	Does not start with M:
TGME49_328400	Does not start with M:
TGME49_328500	Does not start with M:
TGME49_328600	Does not start with M:
TGME49_200230	Invalid DNA character e.g. Must be ATGC:
TGME49_200600	Sequence length not a multiple of 3:
TGME49_210600	Invalid DNA character e.g. Must be ATGC:
TGME49_212710	Does not end with TGA, TAA or TAG:
TGME49_215785	Does not end with TGA, TAA or TAG:Sequence length not a multiple of 3:
TGME49_249040	Sequence length not a multiple of 3:
TGME49_250500	Does not end with TGA, TAA or TAG:
TGME49_255060	Does not start with ATG:
TGME49_259300	Does not end with TGA, TAA or TAG:
TGME49_259410	Does not end with TGA, TAA or TAG:
TGME49_266335	Does not end with TGA, TAA or TAG:Sequence length not a multiple of 3:
TGME49_271570	Does not end with TGA, TAA or TAG:
TGME49_271580	Does not start with ATG:
TGME49_277240	Does not end with TGA, TAA or TAG:Sequence length not a multiple of 3:
TGME49_277270	Does not end with TGA, TAA or TAG:Sequence length not a multiple of 3:
TGME49_287430	Does not end with TGA, TAA or TAG:
TGME49_287470	Does not start with ATG:Does not end with TGA, TAA or TAG:Sequence length not a multiple of 3:
TGME49_295125	Invalid DNA character e.g. Must be ATGC:
TGME49_297488	Does not start with ATG:
TGME49_302053	Does not start with ATG:
TGME49_302060	Does not end with TGA, TAA or TAG:Sequence length not a multiple of 3:
TGME49_318130	Invalid DNA character e.g. Must be ATGC:
TGME49_321800	Does not start with ATG:Does not end with TGA, TAA or TAG:
TGME49_322200	Does not start with ATG:
TGME49_322700	Does not start with ATG:Does not end with TGA, TAA or TAG:
TGME49_323100	Does not start with ATG:
TGME49_323300	Does not start with ATG:
TGME49_323330	Does not end with TGA, TAA or TAG:Sequence length not a multiple of 3:
TGME49_324000	Does not start with ATG:Does not end with TGA, TAA or TAG:Sequence length not a multiple of 3:
TGME49_324300	Does not end with TGA, TAA or TAG:
TGME49_324400	Does not start with ATG:
TGME49_324500	Does not start with ATG:Does not end with TGA, TAA or TAG:Sequence length not a multiple of 3:
TGME49_324700	Does not start with ATG:Does not end with TGA, TAA or TAG:Sequence length not a multiple of 3:
TGME49_324900	Does not start with ATG:
TGME49_325100	Does not end with TGA, TAA or TAG:Sequence length not a multiple of 3:
TGME49_325400	Does not end with TGA, TAA or TAG:
TGME49_325500	Does not start with ATG:Does not end with TGA, TAA or TAG:Sequence length not a multiple of 3:
TGME49_325700	Does not start with ATG:Does not end with TGA, TAA or TAG:Sequence length not a multiple of 3:
TGME49_325900	Does not end with TGA, TAA or TAG:Sequence length not a multiple of 3:
TGME49_326100	Does not start with ATG:Does not end with TGA, TAA or TAG:Sequence length not a multiple of 3:
TGME49_326300	Does not start with ATG:Sequence length not a multiple of 3:
TGME49_326400	Does not start with ATG:Does not end with TGA, TAA or TAG:
TGME49_326500	Does not end with TGA, TAA or TAG:Sequence length not a multiple of 3:
TGME49_326600	Does not start with ATG:
TGME49_326800	Does not start with ATG:Does not end with TGA, TAA or TAG:
TGME49_327000	Does not start with ATG:Does not end with TGA, TAA or TAG:
TGME49_327100	Does not start with ATG:
TGME49_327200	Does not start with ATG:Does not end with TGA, TAA or TAG:Sequence length not a multiple of 3:
TGME49_327300	Does not end with TGA, TAA or TAG:Sequence length not a multiple of 3:
TGME49_327400	Does not start with ATG:Does not end with TGA, TAA or TAG:Sequence length not a multiple of 3:
TGME49_327600	Does not start with ATG:Does not end with TGA, TAA or TAG:
TGME49_327800	Does not start with ATG:Does not end with TGA, TAA or TAG:
TGME49_327900	Does not start with ATG:Does not end with TGA, TAA or TAG:Sequence length not a multiple of 3:
TGME49_328100	Does not start with ATG:Does not end with TGA, TAA or TAG:Sequence length not a multiple of 3:
TGME49_328200	Does not start with ATG:Does not end with TGA, TAA or TAG:Sequence length not a multiple of 3:
TGME49_328400	Does not start with ATG:Does not end with TGA, TAA or TAG:Sequence length not a multiple of 3:
TGME49_328500	Does not start with ATG:
TGME49_328600	Does not start with ATG:Does not end with TGA, TAA or TAG:
TGME49_328800	Does not end with TGA, TAA or TAG:

## Sheet: Invalid mRNA sequences
ID	Reason for removal
TGME49_200230	Invalid amino acid character e.g. JOUX:
TGME49_210600	Invalid amino acid character e.g. JOUX:
TGME49_255060	Does not start with M:
TGME49_271580	Does not start with M:
TGME49_287470	Does not start with M:
TGME49_295125	Invalid amino acid character e.g. JOUX:
TGME49_297488	Does not start with M:
TGME49_302053	Does not start with M:
TGME49_318130	Invalid amino acid character e.g. JOUX:
TGME49_321800	Does not start with M:
TGME49_322200	Does not start with M:
TGME49_322700	Does not start with M:
TGME49_323100	Does not start with M:
TGME49_323300	Does not start with M:
TGME49_324000	Does not start with M:
TGME49_324400	Does not start with M:
TGME49_324500	Does not start with M:
TGME49_324700	Does not start with M:
TGME49_324900	Does not start with M:
TGME49_325500	Does not start with M:
TGME49_325700	Does not start with M:
TGME49_326100	Does not start with M:
TGME49_326300	Does not start with M:
TGME49_326400	Does not start with M:
TGME49_326600	Does not start with M:
TGME49_326800	Does not start with M:
TGME49_327000	Does not start with M:
TGME49_327100	Does not start with M:
TGME49_327200	Does not start with M:
TGME49_327400	Does not start with M:
TGME49_327600	Does not start with M:
TGME49_327800	Does not start with M:
TGME49_327900	Does not start with M:
TGME49_328100	Does not start with M:
TGME49_328200	Does not start with M:
TGME49_328400	Does not start with M:
TGME49_328500	Does not start with M:
TGME49_328600	Does not start with M:
TGME49_200230	Invalid DNA character e.g. Must be ATGC:
TGME49_200600	Sequence length not a multiple of 3:
TGME49_210600	Invalid DNA character e.g. Must be ATGC:
TGME49_212710	Does not end with TGA, TAA or TAG:
TGME49_215785	Does not end with TGA, TAA or TAG:Sequence length not a multiple of 3:
TGME49_249040	Sequence length not a multiple of 3:
TGME49_250500	Does not end with TGA, TAA or TAG:
TGME49_255060	Does not start with ATG:
TGME49_259300	Does not end with TGA, TAA or TAG:
TGME49_259410	Does not end with TGA, TAA or TAG:
TGME49_266335	Does not end with TGA, TAA or TAG:Sequence length not a multiple of 3:
TGME49_271570	Does not end with TGA, TAA or TAG:
TGME49_271580	Does not start with ATG:
TGME49_277240	Does not end with TGA, TAA or TAG:Sequence length not a multiple of 3:
TGME49_277270	Does not end with TGA, TAA or TAG:Sequence length not a multiple of 3:
TGME49_287430	Does not end with TGA, TAA or TAG:
TGME49_287470	Does not start with ATG:Does not end with TGA, TAA or TAG:Sequence length not a multiple of 3:
TGME49_295125	Invalid DNA character e.g. Must be ATGC:
TGME49_297488	Does not start with ATG:
TGME49_302053	Does not start with ATG:
TGME49_302060	Does not end with TGA, TAA or TAG:Sequence length not a multiple of 3:
TGME49_318130	Invalid DNA character e.g. Must be ATGC:
TGME49_321800	Does not start with ATG:Does not end with TGA, TAA or TAG:
TGME49_322200	Does not start with ATG:
TGME49_322700	Does not start with ATG:Does not end with TGA, TAA or TAG:
TGME49_323100	Does not start with ATG:
TGME49_323300	Does not start with ATG:
TGME49_323330	Does not end with TGA, TAA or TAG:Sequence length not a multiple of 3:
TGME49_324000	Does not start with ATG:Does not end with TGA, TAA or TAG:Sequence length not a multiple of 3:
TGME49_324300	Does not end with TGA, TAA or TAG:
TGME49_324400	Does not start with ATG:
TGME49_324500	Does not start with ATG:Does not end with TGA, TAA or TAG:Sequence length not a multiple of 3:
TGME49_324700	Does not start with ATG:Does not end with TGA, TAA or TAG:Sequence length not a multiple of 3:
TGME49_324900	Does not start with ATG:
TGME49_325100	Does not end with TGA, TAA or TAG:Sequence length not a multiple of 3:
TGME49_325400	Does not end with TGA, TAA or TAG:
TGME49_325500	Does not start with ATG:Does not end with TGA, TAA or TAG:Sequence length not a multiple of 3:
TGME49_325700	Does not start with ATG:Does not end with TGA, TAA or TAG:Sequence length not a multiple of 3:
TGME49_325900	Does not end with TGA, TAA or TAG:Sequence length not a multiple of 3:
TGME49_326100	Does not start with ATG:Does not end with TGA, TAA or TAG:Sequence length not a multiple of 3:
TGME49_326300	Does not start with ATG:Sequence length not a multiple of 3:
TGME49_326400	Does not start with ATG:Does not end with TGA, TAA or TAG:
TGME49_326500	Does not end with TGA, TAA or TAG:Sequence length not a multiple of 3:
TGME49_326600	Does not start with ATG:
TGME49_326800	Does not start with ATG:Does not end with TGA, TAA or TAG:
TGME49_327000	Does not start with ATG:Does not end with TGA, TAA or TAG:
TGME49_327100	Does not start with ATG:
TGME49_327200	Does not start with ATG:Does not end with TGA, TAA or TAG:Sequence length not a multiple of 3:
TGME49_327300	Does not end with TGA, TAA or TAG:Sequence length not a multiple of 3:
TGME49_327400	Does not start with ATG:Does not end with TGA, TAA or TAG:Sequence length not a multiple of 3:
TGME49_327600	Does not start with ATG:Does not end with TGA, TAA or TAG:
TGME49_327800	Does not start with ATG:Does not end with TGA, TAA or TAG:
TGME49_327900	Does not start with ATG:Does not end with TGA, TAA or TAG:Sequence length not a multiple of 3:
TGME49_328100	Does not start with ATG:Does not end with TGA, TAA or TAG:Sequence length not a multiple of 3:
TGME49_328200	Does not start with ATG:Does not end with TGA, TAA or TAG:Sequence length not a multiple of 3:
TGME49_328400	Does not start with ATG:Does not end with TGA, TAA or TAG:Sequence length not a multiple of 3:
TGME49_328500	Does not start with ATG:
TGME49_328600	Does not start with ATG:Does not end with TGA, TAA or TAG:
TGME49_328800	Does not end with TGA, TAA or TAG:

## Sheet: Target candidates
ID	Protein Name	Comments
TGME49_268900	dense granular protein GRA10
TGME49_270250	dense granule protein GRA1
TGME49_212410	dense granule protein GRA11	TGME49_237800 is also GRA11
TGME49_275850	dense granule protein GRA12	TGME49_288650 is also GRA12
TGME49_239740	dense granule protein GRA14
TGME49_275470	dense granule protein GRA15
TGME49_227620	dense granule protein GRA2
TGME49_227280	dense granule protein GRA3
TGME49_310780	dense granule protein GRA4
TGME49_286450	dense granule protein GRA5
TGME49_275440	dense granule protein GRA6
TGME49_203310	dense granule protein GRA7
TGME49_254720	dense granule protein GRA8
TGME49_251540	dense granule protein GRA9
TGME49_291890	microneme protein MIC1
TGME49_250710	microneme protein MIC10
TGME49_204530	microneme protein MIC11
TGME49_267680	microneme protein MIC12
TGME49_260190	microneme protein MIC13
TGME49_218310	microneme protein MIC14
TGME49_247195	microneme protein MIC15
TGME49_289630	microneme protein MIC16
TGME49_200250	microneme protein MIC17A
TGME49_200240	microneme protein MIC17B
TGME49_200230	microneme protein MIC17C
TGME49_201780	microneme protein MIC2
TGME49_319560	microneme protein MIC3
TGME49_208030	microneme protein MIC4
TGME49_277080	microneme protein MIC5
TGME49_218520	microneme protein MIC6
TGME49_261780	microneme protein MIC7
TGME49_245490	microneme protein MIC8
TGME49_245485	microneme protein MIC9
TGME49_309590	rhoptry protein ROP1
TGME49_315490	rhoptry protein ROP10
TGME49_203990	rhoptry protein ROP12
TGME49_312270	rhoptry protein ROP13
TGME49_315220	rhoptry protein ROP14
TGME49_211290	rhoptry protein ROP15
TGME49_262730	rhoptry protein ROP16
TGME49_258580	rhoptry protein ROP17
TGME49_205250	rhoptry protein ROP18
TGME49_215785	rhoptry protein ROP2A	mRNA sequence does not end with TGA, TAA or TAG:Sequence length not a multiple of 3:
TGME49_295125	rhoptry protein ROP4	Invalid amino acid character e.g. JOUX
TGME49_308090	rhoptry protein ROP5
TGME49_258660	rhoptry protein ROP6
TGME49_295110	rhoptry protein ROP7
TGME49_215775	rhoptry protein ROP8
TGME49_243730	rhoptry protein ROP9
TGME49_295600	SAG-related sequence SRS10
TGME49_208850	SAG-related sequence SRS11
TGME49_321490	SAG-related sequence SRS12A
TGME49_321480	SAG-related sequence SRS12B
TGME49_321470	SAG-related sequence SRS12D
TGME49_222370	SAG-related sequence SRS13
TGME49_254060	SAG-related sequence SRS14A
TGME49_320250	SAG-related sequence SRS15A
TGME49_320240	SAG-related sequence SRS15B
TGME49_320230	SAG-related sequence SRS15C
TGME49_320200	SAG-related sequence SRS16A
TGME49_320190	SAG-related sequence SRS16B
TGME49_320180	SAG-related sequence SRS16C
TGME49_320170	SAG-related sequence SRS16E
TGME49_319360	SAG-related sequence SRS17A
TGME49_319350	SAG-related sequence SRS17B
TGME49_215680	SAG-related sequence SRS18
TGME49_301140	SAG-related sequence SRS19A
TGME49_301150	SAG-related sequence SRS19B
TGME49_301160	SAG-related sequence SRS19C
TGME49_301170	SAG-related sequence SRS19D
TGME49_301180	SAG-related sequence SRS19F
TGME49_285870	SAG-related sequence SRS20A
TGME49_285860	SAG-related sequence SRS20C
TGME49_283460	SAG-related sequence SRS21
TGME49_238440	SAG-related sequence SRS22A
TGME49_238460	SAG-related sequence SRS22B
TGME49_238470	SAG-related sequence SRS22C
TGME49_238480	SAG-related sequence SRS22D
TGME49_238490	SAG-related sequence SRS22E
TGME49_238500	SAG-related sequence SRS22F
TGME49_238520	SAG-related sequence SRS22G
TGME49_238850	SAG-related sequence SRS22I
TGME49_239090	SAG-related sequence SRS23
TGME49_213280	SAG-related sequence SRS25
TGME49_259410	SAG-related sequence SRS26A
TGME49_259300	SAG-related sequence SRS26B
TGME49_259290	SAG-related sequence SRS26C
TGME49_259270	SAG-related sequence SRS26E
TGME49_329710	SAG-related sequence SRS26I
TGME49_329700	SAG-related sequence SRS26J
TGME49_258810	SAG-related sequence SRS27B
TGME49_258550	SAG-related sequence SRS28
TGME49_233450	SAG-related sequence SRS29A
TGME49_233460	SAG-related sequence SRS29B
TGME49_233480	SAG-related sequence SRS29C
TGME49_273130	SAG-related sequence SRS30A
TGME49_273120	SAG-related sequence SRS30C
TGME49_273110	SAG-related sequence SRS30D
TGME49_272560	SAG-related sequence SRS31B
TGME49_271980	SAG-related sequence SRS32
TGME49_243790	SAG-related sequence SRS33
TGME49_271050	SAG-related sequence SRS34A
TGME49_280570	SAG-related sequence SRS35A
TGME49_280580	SAG-related sequence SRS35B
TGME49_292250	SAG-related sequence SRS36A
TGME49_292260	SAG-related sequence SRS36B
TGME49_292270	SAG-related sequence SRS36C
TGME49_292280	SAG-related sequence SRS36D
TGME49_292275	SAG-related sequence SRS36E
TGME49_210320	SAG-related sequence SRS37A
TGME49_210330	SAG-related sequence SRS37B
TGME49_267130	SAG-related sequence SRS38A
TGME49_267140	SAG-related sequence SRS38B
TGME49_267150	SAG-related sequence SRS38C
TGME49_267160	SAG-related sequence SRS38D
TGME49_281930	SAG-related sequence SRS39
TGME49_224790	SAG-related sequence SRS40A
TGME49_224780	SAG-related sequence SRS40B
TGME49_224770	SAG-related sequence SRS40D
TGME49_224760	SAG-related sequence SRS40E
TGME49_224750	SAG-related sequence SRS40F
TGME49_234370	SAG-related sequence SRS42
TGME49_234930	SAG-related sequence SRS43
TGME49_264660	SAG-related sequence SRS44
TGME49_235600	SAG-related sequence SRS45
TGME49_214190	SAG-related sequence SRS46
TGME49_275355	SAG-related sequence SRS47A
TGME49_275360	SAG-related sequence SRS47B
TGME49_275370	SAG-related sequence SRS47C
TGME49_275380	SAG-related sequence SRS47D
TGME49_296640	SAG-related sequence SRS48E
TGME49_207010	SAG-related sequence SRS48K
TGME49_207005	SAG-related sequence SRS48Q
TGME49_207130	SAG-related sequence SRS49A
TGME49_207140	SAG-related sequence SRS49B
TGME49_207150	SAG-related sequence SRS49C
TGME49_207160	SAG-related sequence SRS49D
TGME49_311440	SAG-related sequence SRS50
TGME49_308840	SAG-related sequence SRS51
TGME49_315320	SAG-related sequence SRS52A
TGME49_315340	SAG-related sequence SRS52C
TGME49_315330	SAG-related sequence SRS52D
TGME49_315345	SAG-related sequence SRS52F
TGME49_315370	SAG-related sequence SRS53A
TGME49_315380	SAG-related sequence SRS53B
TGME49_315390	SAG-related sequence SRS53C
TGME49_315400	SAG-related sequence SRS53D
TGME49_315410	SAG-related sequence SRS53F
TGME49_315740	SAG-related sequence SRS54
TGME49_309300	SAG-related sequence SRS55A
TGME49_309330	SAG-related sequence SRS55F
TGME49_219348	SAG-related sequence SRS55M
TGME49_309352	SAG-related sequence SRS55N
TGME49_246070	SAG-related sequence SRS56
TGME49_308020	SAG-related sequence SRS57
TGME49_251958	SAG-related sequence SRS59B
TGME49_279000	SAG-related sequence SRS59J
TGME49_251962	SAG-related sequence SRS59K
TGME49_224170	SAG-related sequence SRS60A
TGME49_226860	SAG-related sequence SRS67
TGME49_214080	toxofilin
TGME49_242900	Toxoplasma gondii family A protein
TGME49_243100	Toxoplasma gondii family A protein
TGME49_243120	Toxoplasma gondii family A protein
TGME49_243130	Toxoplasma gondii family A protein
TGME49_243140	Toxoplasma gondii family A protein
TGME49_243150	Toxoplasma gondii family A protein
TGME49_243160	Toxoplasma gondii family A protein
TGME49_243170	Toxoplasma gondii family A protein
TGME49_243180	Toxoplasma gondii family A protein
TGME49_243190	Toxoplasma gondii family A protein
TGME49_266330	Toxoplasma gondii family A protein
TGME49_266335	Toxoplasma gondii family A protein
TGME49_266340	Toxoplasma gondii family A protein
TGME49_278070	Toxoplasma gondii family A protein
TGME49_278080	Toxoplasma gondii family A protein
TGME49_278090	Toxoplasma gondii family A protein
TGME49_278100	Toxoplasma gondii family A protein
TGME49_278290	Toxoplasma gondii family A protein
TGME49_278300	Toxoplasma gondii family A protein
TGME49_278320	Toxoplasma gondii family A protein
TGME49_278330	Toxoplasma gondii family A protein
TGME49_278340	Toxoplasma gondii family A protein
TGME49_278350	Toxoplasma gondii family A protein
TGME49_278360	Toxoplasma gondii family A protein
TGME49_278365	Toxoplasma gondii family A protein
TGME49_278370	Toxoplasma gondii family A protein
TGME49_278380	Toxoplasma gondii family A protein
TGME49_278390	Toxoplasma gondii family A protein
TGME49_278400	Toxoplasma gondii family A protein
TGME49_278410	Toxoplasma gondii family A protein
TGME49_278420	Toxoplasma gondii family A protein
TGME49_278430	Toxoplasma gondii family A protein
TGME49_327300	Toxoplasma gondii family A protein
TGME49_200480	Toxoplasma gondii family B protein
TGME49_244920	Toxoplasma gondii family B protein
TGME49_264225	Toxoplasma gondii family B protein
TGME49_274290	Toxoplasma gondii family B protein
TGME49_276230	Toxoplasma gondii family B protein
TGME49_279460	Toxoplasma gondii family B protein
TGME49_283450	Toxoplasma gondii family B protein
TGME49_295300	Toxoplasma gondii family B protein
TGME49_298090	Toxoplasma gondii family B protein
TGME49_299570	Toxoplasma gondii family B protein
TGME49_301890	Toxoplasma gondii family B protein
TGME49_307045	Toxoplasma gondii family B protein
TGME49_307460	Toxoplasma gondii family B protein
TGME49_307480	Toxoplasma gondii family B protein
TGME49_320770	Toxoplasma gondii family B protein
TGME49_200130	Toxoplasma gondii family C protein
TGME49_200590	Toxoplasma gondii family C protein
TGME49_200700	Toxoplasma gondii family C protein
TGME49_220080	Toxoplasma gondii family C protein
TGME49_228780	Toxoplasma gondii family C protein
TGME49_287280	Toxoplasma gondii family C protein
TGME49_292610	Toxoplasma gondii family C protein
TGME49_298060	Toxoplasma gondii family C protein
TGME49_298960	Toxoplasma gondii family C protein
TGME49_300990	Toxoplasma gondii family C protein
TGME49_307260	Toxoplasma gondii family C protein
TGME49_321170	Toxoplasma gondii family C protein
TGME49_329100	Toxoplasma gondii family C protein
TGME49_329400	Toxoplasma gondii family C protein
TGME49_205090	Toxoplasma gondii family D protein
TGME49_236975	Toxoplasma gondii family D protein
TGME49_271570	Toxoplasma gondii family D protein
TGME49_271580	Toxoplasma gondii family D protein
TGME49_271590	Toxoplasma gondii family D protein
TGME49_272240	Toxoplasma gondii family D protein
TGME49_277572	Toxoplasma gondii family D protein
TGME49_294600	Toxoplasma gondii family D protein
TGME49_313000	Toxoplasma gondii family D protein
TGME49_316560	Toxoplasma gondii family D protein
TGME49_316670	Toxoplasma gondii family D protein
TGME49_240310	Toxoplasma gondii family E protein
TGME49_240325	Toxoplasma gondii family E protein
TGME49_240330	Toxoplasma gondii family E protein
TGME49_240340	Toxoplasma gondii family E protein
TGME49_240350	Toxoplasma gondii family E protein
TGME49_240360	Toxoplasma gondii family E protein
TGME49_240370	Toxoplasma gondii family E protein
TGME49_318130	Toxoplasma gondii family E protein

## Sheet: Predicted candidates
Toxoplasma species only	12 Species	16 species	25 Species	55 Species
	CPSF A subunit region protein
				COPI associated protein
		cytochrome c oxidase assembly protein COX11 protein	cytochrome c oxidase assembly protein COX11 protein
			CBS domain-containing protein
dense granule protein GRA3	dense granule protein GRA3	dense granule protein GRA3	dense granule protein GRA3	dense granule protein GRA3
	dense granule protein GRA4	dense granule protein GRA4	dense granule protein GRA4	dense granule protein GRA4
	dense granule protein GRA6	dense granule protein GRA6	dense granule protein GRA6
	Dopey
	microneme protein MIC17A
			manganese resistance 1 protein	manganese resistance 1 protein
peptidase c13 family protein	peptidase c13 family protein	peptidase c13 family protein	peptidase c13 family protein	peptidase c13 family protein
		protein disulfide-isomerase domain-containing protein		protein disulfide-isomerase domain-containing protein
rhoptry protein ROP16	rhoptry protein ROP16	rhoptry protein ROP16	rhoptry protein ROP16	rhoptry protein ROP16
rhoptry protein ROP18	rhoptry protein ROP18	rhoptry protein ROP18	rhoptry protein ROP18	rhoptry protein ROP18
		rhoptry protein ROP5		rhoptry protein ROP5
	rhoptry protein ROP8	rhoptry protein ROP8	rhoptry protein ROP8	rhoptry protein ROP8
			SAG-related sequence SRS12D
				SAG-related sequence SRS15A
SAG-related sequence SRS15B	SAG-related sequence SRS15B	SAG-related sequence SRS15B	SAG-related sequence SRS15B	SAG-related sequence SRS15B
SAG-related sequence SRS15C	SAG-related sequence SRS15C	SAG-related sequence SRS15C	SAG-related sequence SRS15C	SAG-related sequence SRS15C
SAG-related sequence SRS16A	SAG-related sequence SRS16A	SAG-related sequence SRS16A	SAG-related sequence SRS16A	SAG-related sequence SRS16A
SAG-related sequence SRS16B	SAG-related sequence SRS16B	SAG-related sequence SRS16B	SAG-related sequence SRS16B	SAG-related sequence SRS16B
SAG-related sequence SRS16C	SAG-related sequence SRS16C	SAG-related sequence SRS16C	SAG-related sequence SRS16C	SAG-related sequence SRS16C
SAG-related sequence SRS19D			SAG-related sequence SRS19D
SAG-related sequence SRS19F	SAG-related sequence SRS19F	SAG-related sequence SRS19F		SAG-related sequence SRS19F
SAG-related sequence SRS22A	SAG-related sequence SRS22A	SAG-related sequence SRS22A	SAG-related sequence SRS22A	SAG-related sequence SRS22A
SAG-related sequence SRS22B	SAG-related sequence SRS22B	SAG-related sequence SRS22B	SAG-related sequence SRS22B	SAG-related sequence SRS22B
SAG-related sequence SRS22C	SAG-related sequence SRS22C	SAG-related sequence SRS22C	SAG-related sequence SRS22C	SAG-related sequence SRS22C
	SAG-related sequence SRS22G
			SAG-related sequence SRS22I	SAG-related sequence SRS22I
SAG-related sequence SRS23	SAG-related sequence SRS23	SAG-related sequence SRS23	SAG-related sequence SRS23	SAG-related sequence SRS23
SAG-related sequence SRS30D	SAG-related sequence SRS30D	SAG-related sequence SRS30D	SAG-related sequence SRS30D	SAG-related sequence SRS30D
SAG-related sequence SRS35A	SAG-related sequence SRS35A	SAG-related sequence SRS35A	SAG-related sequence SRS35A	SAG-related sequence SRS35A
				SAG-related sequence SRS36D
	SAG-related sequence SRS37B	SAG-related sequence SRS37B	SAG-related sequence SRS37B	SAG-related sequence SRS37B
SAG-related sequence SRS48K	SAG-related sequence SRS48K	SAG-related sequence SRS48K
SAG-related sequence SRS48Q	SAG-related sequence SRS48Q			SAG-related sequence SRS48Q
	SAG-related sequence SRS53B	SAG-related sequence SRS53B	SAG-related sequence SRS53B	SAG-related sequence SRS53B
	SAG-related sequence SRS54	SAG-related sequence SRS54	SAG-related sequence SRS54	SAG-related sequence SRS54
	SAG-related sequence SRS55F	SAG-related sequence SRS55F	SAG-related sequence SRS55F	SAG-related sequence SRS55F
	SAG-related sequence SRS55M	SAG-related sequence SRS55M	SAG-related sequence SRS55M
	SAG-related sequence SRS55N	SAG-related sequence SRS55N	SAG-related sequence SRS55N	SAG-related sequence SRS55N
toxofilin	toxofilin	toxofilin	toxofilin
Toxoplasma gondii family A protein	Toxoplasma gondii family A protein	Toxoplasma gondii family A protein	Toxoplasma gondii family A protein	Toxoplasma gondii family A protein
Toxoplasma gondii family A protein	Toxoplasma gondii family A protein	Toxoplasma gondii family A protein	Toxoplasma gondii family A protein	Toxoplasma gondii family A protein
Toxoplasma gondii family A protein	Toxoplasma gondii family A protein	Toxoplasma gondii family A protein	Toxoplasma gondii family A protein	Toxoplasma gondii family A protein
Toxoplasma gondii family A protein	Toxoplasma gondii family A protein	Toxoplasma gondii family A protein	Toxoplasma gondii family A protein	Toxoplasma gondii family A protein
Toxoplasma gondii family A protein	Toxoplasma gondii family A protein	Toxoplasma gondii family A protein	Toxoplasma gondii family A protein	Toxoplasma gondii family A protein
Toxoplasma gondii family A protein	Toxoplasma gondii family A protein	Toxoplasma gondii family A protein	Toxoplasma gondii family A protein	Toxoplasma gondii family A protein
Toxoplasma gondii family A protein	Toxoplasma gondii family A protein	Toxoplasma gondii family A protein	Toxoplasma gondii family A protein	Toxoplasma gondii family A protein
Toxoplasma gondii family A protein	Toxoplasma gondii family A protein	Toxoplasma gondii family A protein	Toxoplasma gondii family A protein	Toxoplasma gondii family A protein
Toxoplasma gondii family A protein	Toxoplasma gondii family A protein	Toxoplasma gondii family A protein	Toxoplasma gondii family A protein	Toxoplasma gondii family A protein
	Toxoplasma gondii family A protein	Toxoplasma gondii family A protein	Toxoplasma gondii family A protein	Toxoplasma gondii family A protein
		Toxoplasma gondii family A protein		Toxoplasma gondii family A protein
				Toxoplasma gondii family B protein
Toxoplasma gondii family C protein	Toxoplasma gondii family C protein	Toxoplasma gondii family C protein	Toxoplasma gondii family C protein	Toxoplasma gondii family C protein
		Toxoplasma gondii family C protein
			transporter	transporter
			zinc finger	YagE family protein

## Sheet: Species contribution
16 species <99	Count	16 species <95	Count	16 species <90	Count	25 species <99	Count	25 species <95	Count	25 species <90	Count	55 species <99	Count	55 species <95	Count	55 species <90	Count
TGME49	3139	TGME49	143	TGME49	22	TGME49	3606	TGME49	581	TGME49	252	TGME49	3522	TGME49	597	TGME49	314
HHA	2536	HHA	102	HHA	15	HHA	2794	NCLIV	264	EAH	136	HHA	2747	cyc	266	cyc	146
TGGT1	2224	TGRUB	77	TGVEG	13	TGGT1	2273	cyc	256	cyc	131	TGGT1	2212	NCLIV	235	ETH	120
TGVAND	2170	TGGT1	68	TGP89	13	TGVAND	2150	ETH	247	ETH	117	TGVAND	2121	ETH	234	EAH	108
TGRUB	2058	TGFOU	63	TGRUB	12	TGFOU	2079	EAH	226	SN3	95	TGMAS	2013	ENH	200	ENH	102
TGP89	2050	TGDOM2	63	TGARI	9	TGP89	2054	HHA	209	EMWEY	95	TGRUB	1987	EAH	192	SN3	94
TGMAS	2008	TGVEG	62	TGMAS	8	TGMAS	1979	SN3	207	EBH	94	TGFOU	1893	HHA	190	EMWEY	89
TGFOU	1986	TGP89	62	TGFOU	8	TGRUB	1976	ENH	199	SRCN	87	TGDOM2	1748	SN3	184	EBH	86
TGDOM2	1792	TGVAND	55	TGPRC2	7	TGDOM2	1792	EBH	189	ENH	86	TGVEG	1494	EBH	164	EfaB_MINUS	81
TGVEG	1501	TGMAS	53	TGGT1	7	TGVEG	1501	EMWEY	185	EfaB_MINUS	80	TGPRC2	1170	EMWEY	163	NCLIV	73
TGPRC2	1193	NCLIV	40	TGDOM2	7	TGPRC2	1156	SRCN	184	NCLIV	73	NCLIV	1109	SRCN	152	SRCN	70
NCLIV	764	TGARI	38	TGVAND	6	NCLIV	1077	EfaB_MINUS	143	EMH	73	TGARI	609	EfaB_MINUS	145	EfaB_PLUS	59
TGARI	597	TGPRC2	37	NCLIV	4	TGARI	558	EfaB_PLUS	130	EfaB_PLUS	65	SN3	389	EfaB_PLUS	127	GNI	58
SRCN	239	SN3	24	SRCN	2	ETH	454	EMH	114	EPH	53	ETH	387	PBANKA	116	PGAL8A	57
SN3	232	SRCN	23	SN3	2	SN3	444	EPH	109	HHA	36	SRCN	367	PGAL8A	107	PBANKA	55
						SRCN	418	TGFOU	85	TGP89	16	cyc	340	EMH	105	PRELSG	53
						ENH	349	TGGT1	76	TGVEG	12	ENH	332	PVX	103	EMH	53
						cyc	337	TGRUB	73	TGMAS	12	EAH	286	PF3D7	99	CMU	51
						EAH	324	TGMAS	70	TGRUB	11	EBH	242	PRELSG	96	PmUG01	50
						EBH	269	TGDOM2	65	TGFOU	11	EMWEY	237	AK88	93	EPH	50
						EMWEY	265	TGVAND	64	TGGT1	9	EfaB_MINUS	191	EPH	90	AK88	48
						EfaB_MINUS	191	TGVEG	63	TGARI	9	PBANKA	177	YYG	89	PGSY75	47
						EfaB_PLUS	178	TGP89	62	TGVAND	8	EfaB_PLUS	172	PGSY75	88	PF3D7	47
						EMH	174	TGARI	36	TGDOM2	7	PGAL8A	171	PCOAH	88	Chro	46
						EPH	173	TGPRC2	35	TGPRC2	5	PF3D7	169	PRCDC	86	YYG	45
												PVX	159	PFIT	85	PRCDC	45
												PRELSG	159	CMU	84	cand	44
												PCOAH	154	PmUG01	83	PVX	44
												cand	151	PCHAS	83	PFIT	44
												AK88	150	YYE	82	HHA	44
												YYG	149	PYYM	80	PCOAH	42
												PFIT	149	cand	79	C922	39
												EMH	148	Chro	75	cubi	37
												PRCDC	147	PKNH	74	PYYM	35
												YYE	146	GNI	70	PocGH01	34
												CMU	146	PocGH01	69	PCHAS	34
												PGSY75	140	TGGT1	66	YYE	32
												EPH	140	cubi	65	PKNH	32
												PmUG01	139	PY	64	PCYB	26
												cubi	133	TGRUB	63	PY	25
												PCHAS	129	C922	63	PVP01	22
												PKNH	128	TGFOU	62	PY17X	19
												PocGH01	124	TGDOM2	59	ChTU502y2012	19
												C922	121	PCYB	58	TGFOU	12
												PYYM	120	TGVEG	57	TGVEG	11
												PY	106	TGMAS	55	TGGT1	11
												Chro	103	TGVAND	54	TGRUB	10
												PCYB	100	PVP01	38	TGMAS	10
												PVP01	94	TGARI	35	TGDOM2	10
												GNI	79	TGPRC2	34	TGVAND	8
												PY17X	31	PY17X	26	TGARI	8
												ChTU502y2012	28	ChTU502y2012	23	CHUDEA7	7
												CHUDEA6	17	CHUDEA7	11	CHUDEA6	7
												cgd6	15	CHUDEA6	11	CHUDEA3	7
												CHUDEA7	15	CHUDEA3	11	CHUDEA1	5
												cgd3	12	CHUDEA2	10	cgd8	4
												CHUDEA8	12	cgd3	9	TGPRC2	4
												CHUDEA3	11	CHUDEA8	9	CHUDEA8	4
												cgd8	10	CHUDEA4	7	CHUDEA2	4
												CHUDEA2	10	CHUDEA1	7	cgd5	3
												cgd7	8	cgd2	6	CHUDEA5	3
												cgd5	8	CHUDEA5	6	CHUDEA4	3
												CHUDEA1	8	cgd8	5	cgd7	2
												cgd2	7	cgd6	4	cgd6	2
												CHUDEA5	7	cgd5	4	cgd3	2
												CHUDEA4	7	cgd7	3	cgd2	2
												cgd4	4	cgd1	1	cgd1	1
												cgd1	4	CHUDEA4_newUdeA	1
												PF_apicoplast_genome	2
												CHUDEA5_new	1
												CHUDEA4_newUdeA	1
