# Supplementary material for: A Gene-Based Positive Selection Detection Approach to Identify Vaccine Candidates Using Toxoplasma gondii as a Test Case Protozoan Pathogen
Source: Front Genet. 2018 Aug 20;9:332. doi: 10.3389/fgene.2018.00332 (PMC6109633; doi:10.3389/fgene.2018.00332)
Supplement: Supplementary file 3 [file Table_3.XLSX]

## Sheet: Candidates_12_70_95
ID	Protein Name	Ortholog No	No_of_sites	P>95%	P>99%	P>95+99%	Vacceed_score	phobius_TM	phobius_SP	signalp_D	targetp_SP	tmhmm_ExpAA	tmhmm_First60	tmhmm_PredHel	wolf_score	wolf_annotation
TGME49_224280	CPSF A subunit region protein	23	20	1	0	1	0.986	1	0	0.201	0.259	18.15	0.17	1	29	membrane
TGME49_227280	dense granule protein GRA3	28	20	0	20	20	0.995	3	0	0.301	0.879	47.22	22.14	2	24	Secreted
TGME49_310780	dense granule protein GRA4	119	82	18	3	21	0.918	0	Y	0.83	0.956	22.59	14.32	0	28	Secreted
TGME49_275440	dense granule protein GRA6	82	30	4	5	9	0.993	2	0	0.202	0.854	42.01	22.81	2	22	Secreted
TGME49_214230	Dopey	14	50	4	1	5	0.569	2	0	0.103	0.089	1.57	0	0	31	membrane
TGME49_200250	microneme protein MIC17A	1	43	7	5	12	0.688	0	Y	0.463	0.256	2.97	2.97	0	30	Secreted
TGME49_252440	peptidase c13 family protein	56	19	13	0	13	0.761	2	Y	0.206	0.163	13.55	0.2	0	23	membrane
TGME49_262730	rhoptry protein ROP16	68	38	1	2	3	0.698	0	Y	0.865	0.909	2.5	2.44	0	11.5	membrane_and_secreted
TGME49_205250	rhoptry protein ROP18	3	85	4	7	11	0.98	1	0	0.263	0.739	19.46	19.44	1	8.5	membrane
TGME49_215775	rhoptry protein ROP8	15	134	23	19	42	0.859	0	Y	0.572	0.455	23.46	17.89	1	3	membrane_and_secreted
TGME49_320240	SAG-related sequence SRS15B	131	11	0	1	1	0.857	0	Y	0.551	0.129	20.68	18.02	1	3.5	membrane_and_secreted
TGME49_320230	SAG-related sequence SRS15C	130	55	6	3	9	0.992	1	Y	0.553	0.193	21.98	16.59	1	21	membrane
TGME49_320200	SAG-related sequence SRS16A	129	39	9	4	13	0.935	0	Y	0.397	0.375	19.94	17.89	1	15.5	membrane
TGME49_320190	SAG-related sequence SRS16B	128	72	6	20	26	0.897	0	Y	0.273	0.188	18.74	16.17	1	13	Secreted
TGME49_320180	SAG-related sequence SRS16C	127	6	1	0	1	0.821	0	Y	0.342	0.223	21.73	17.21	1	4	membrane_and_secreted
TGME49_301180	SAG-related sequence SRS19F	110	37	2	0	2	0.992	1	0	0.252	0.233	22.11	20.2	1	15.5	membrane_and_secreted
TGME49_238440	SAG-related sequence SRS22A	38	28	9	9	18	0.59	0	Y	0.742	0.782	5.61	0.04	0	6.5	membrane_and_secreted
TGME49_238460	SAG-related sequence SRS22B	39	18	6	0	6	0.727	0	Y	0.808	0.884	2.04	0	0	27	Secreted
TGME49_238470	SAG-related sequence SRS22C	40	24	1	0	1	0.773	0	Y	0.906	0.925	7.35	0.09	0	17	Secreted
TGME49_238520	SAG-related sequence SRS22G	42	40	11	3	14	0.781	0	Y	0.646	0.905	3.64	0.03	0	23	Secreted
TGME49_239090	SAG-related sequence SRS23	45	32	2	2	4	0.988	1	Y	0.851	0.972	36.61	15.65	1	30	Secreted
TGME49_273110	SAG-related sequence SRS30D	79	28	3	4	7	0.998	2	0	0.175	0.111	35.19	0.03	1	23	membrane
TGME49_280570	SAG-related sequence SRS35A	96	23	0	3	3	0.988	1	Y	0.655	0.894	41.87	19.24	2	22	Secreted
TGME49_210330	SAG-related sequence SRS37B	9	57	1	0	1	0.948	0	Y	0.808	0.939	22.57	19.51	1	17.5	Secreted
TGME49_207010	SAG-related sequence SRS48K	5	16	0	5	5	0.835	0	Y	0.508	0.301	6.56	6.52	0	32	Secreted
TGME49_207005	SAG-related sequence SRS48Q	6	82	16	0	16	0.594	1	0	0.306	0.163	6.38	3.92	0	23	Secreted
TGME49_315380	SAG-related sequence SRS53B	123	56	10	0	10	0.945	0	Y	0.856	0.873	25.11	19.73	1	17.5	Secreted
TGME49_315740	SAG-related sequence SRS54	124	54	2	0	2	0.887	1	0	0.122	0.152	22.38	19.85	0	21	Secreted
TGME49_309330	SAG-related sequence SRS55F	115	36	11	6	17	0.819	1	Y	0.54	0.591	9.83	0.4	0	21.5	membrane
TGME49_219348	SAG-related sequence SRS55M	18	59	13	1	14	0.94	1	Y	0.667	0.532	19.67	5.94	0	22	Secreted
TGME49_309352	SAG-related sequence SRS55N	116	34	6	3	9	0.868	1	Y	0.281	0.567	29.49	13.06	0	17	Secreted
TGME49_214080	toxofilin	13	39	5	9	14	0.945	0	Y	0.736	0.957	16.77	16.77	1	29	Secreted
TGME49_278320	Toxoplasma gondii family A protein	88	153	25	6	31	0.76	0	Y	0.665	0.863	6.85	0.66	0	19	Secreted
TGME49_278400	Toxoplasma gondii family A protein	91	45	15	5	20	0.792	0	Y	0.716	0.942	2.3	2.29	0	31	Secreted
TGME49_278430	Toxoplasma gondii family A protein	92	41	5	11	16	0.824	1	Y	0.704	0.932	12.78	0.43	0	17	Secreted
TGME49_266340	Toxoplasma gondii family A protein	71	137	11	1	12	0.869	1	Y	0.617	0.797	16.19	0.18	0	13.5	Secreted
TGME49_243190	Toxoplasma gondii family A protein	49	48	3	5	8	0.918	0	Y	0.892	0.938	22.9	14.1	0	27	Secreted
TGME49_278360	Toxoplasma gondii family A protein	89	42	4	2	6	0.997	1	Y	0.704	0.949	19.42	0.63	1	15.5	Secreted
TGME49_278365	Toxoplasma gondii family A protein	90	16	1	4	5	0.953	1	Y	0.724	0.939	18.65	8.53	0	25	Secreted
TGME49_243140	Toxoplasma gondii family A protein	48	34	1	4	5	0.939	1	Y	0.657	0.914	18.19	0.26	1	19.5	Secreted
TGME49_278330	Toxoplasma gondii family A protein	87	14	4	0	4	0.816	0	Y	0.738	0.802	3.06	0.78	0	22	Secreted
TGME49_278290	Toxoplasma gondii family A protein	86	17	0	1	1	0.977	1	0	0.11	0.045	17.39	0	1	9	membrane
TGME49_298960	Toxoplasma gondii family C protein	107	5	0	5	5	0.978	1	0	0.131	0.063	21.87	21.14	1	12.5	Secreted

## Sheet: Candidates_16_70_90
ID	Protein Name	Ortholog No	No_of_sites	P>95%	P>99%	P>95+99%	Vacceed_score	phobius_TM	phobius_SP	signalp_D	targetp_SP	tmhmm_ExpAA	tmhmm_First60	tmhmm_PredHel	wolf_score	wolf_annotation
TGME49_272290	pyruvate dehydrogenase complex subunit PD-HE1Beta	12	7	2	1	3	0.814	0	Y	0.77	0.948	5.3	4.63	0	17.5	Secreted
TGME49_320230	SAG-related sequence SRS15C	20	42	4	3	7	0.992	1	Y	0.553	0.193	21.98	16.59	1	21	membrane
TGME49_320190	SAG-related sequence SRS16B	19	72	6	20	26	0.897	0	Y	0.273	0.188	18.74	16.17	1	13	Secreted
TGME49_238470	SAG-related sequence SRS22C	7	24	1	0	1	0.773	0	Y	0.906	0.925	7.35	0.09	0	17	Secreted
TGME49_207010	SAG-related sequence SRS48K	1	13	3	0	3	0.835	0	Y	0.508	0.301	6.56	6.52	0	32	Secreted
TGME49_214080	toxofilin	2	33	3	5	8	0.945	0	Y	0.736	0.957	16.77	16.77	1	29	Secreted
TGME49_278380	Toxoplasma gondii family A protein	14	38	10	1	11	0.796	0	Y	0.717	0.93	8.95	1.51	0	17.5	Secreted
TGME49_278290	Toxoplasma gondii family A protein	13	85	5	0	5	0.977	1	0	0.11	0.045	17.39	0	1	9	membrane

## Sheet: Candidates_16_70_95
ID	Protein Name	Ortholog No	No_of_sites	P>95%	P>99%	P>95+99%	Vacceed_score	targetp_SP	tmhmm_ExpAA	tmhmm_First60	tmhmm_PredHel	wolf_score	wolf_annotation
TGME49_202800	cytochrome c oxidase assembly protein COX11 protein	3	9	1	0	1	0.978	0.075	21.75	0.04	1	5	membrane
TGME49_227280	dense granule protein GRA3	32	20	0	20	20	0.995	0.879	47.22	22.14	2	24	Secreted
TGME49_310780	dense granule protein GRA4	125	82	18	3	21	0.918	0.956	22.59	14.32	0	28	Secreted
TGME49_275440	dense granule protein GRA6	86	33	5	3	8	0.993	0.854	42.01	22.81	2	22	Secreted
TGME49_252440	peptidase c13 family protein	62	20	15	0	15	0.761	0.163	13.55	0.2	0	23	membrane
TGME49_238040	protein disulfide-isomerase domain-containing protein	42	33	2	0	2	0.977	0.056	20.88	16.1	1	7	membrane
TGME49_262730	rhoptry protein ROP16	70	38	1	2	3	0.698	0.909	2.5	2.44	0	11.5	membrane_and_secreted
TGME49_205250	rhoptry protein ROP18	6	86	4	7	11	0.98	0.739	19.46	19.44	1	8.5	membrane
TGME49_308090	rhoptry protein ROP5	121	20	2	5	7	0.861	0.739	10.81	8.26	0	14	Secreted
TGME49_215775	rhoptry protein ROP8	15	95	10	3	13	0.859	0.455	23.46	17.89	1	3	membrane_and_secreted
TGME49_320240	SAG-related sequence SRS15B	137	11	0	1	1	0.857	0.129	20.68	18.02	1	3.5	membrane_and_secreted
TGME49_320230	SAG-related sequence SRS15C	136	55	6	3	9	0.992	0.193	21.98	16.59	1	21	membrane
TGME49_320200	SAG-related sequence SRS16A	135	39	9	4	13	0.935	0.375	19.94	17.89	1	15.5	membrane
TGME49_320190	SAG-related sequence SRS16B	134	72	6	20	26	0.897	0.188	18.74	16.17	1	13	Secreted
TGME49_320180	SAG-related sequence SRS16C	133	6	1	0	1	0.821	0.223	21.73	17.21	1	4	membrane_and_secreted
TGME49_301180	SAG-related sequence SRS19F	118	63	12	2	14	0.992	0.233	22.11	20.2	1	15.5	membrane_and_secreted
TGME49_238440	SAG-related sequence SRS22A	43	28	9	9	18	0.59	0.782	5.61	0.04	0	6.5	membrane_and_secreted
TGME49_238460	SAG-related sequence SRS22B	44	18	6	0	6	0.727	0.884	2.04	0	0	27	Secreted
TGME49_238470	SAG-related sequence SRS22C	45	24	1	0	1	0.773	0.925	7.35	0.09	0	17	Secreted
TGME49_239090	SAG-related sequence SRS23	49	32	2	2	4	0.988	0.972	36.61	15.65	1	30	Secreted
TGME49_273110	SAG-related sequence SRS30D	83	28	3	4	7	0.998	0.111	35.19	0.03	1	23	membrane
TGME49_280570	SAG-related sequence SRS35A	100	23	0	3	3	0.988	0.894	41.87	19.24	2	22	Secreted
TGME49_210330	SAG-related sequence SRS37B	10	57	1	0	1	0.948	0.939	22.57	19.51	1	17.5	Secreted
TGME49_207010	SAG-related sequence SRS48K	7	13	3	0	3	0.835	0.301	6.56	6.52	0	32	Secreted
TGME49_315380	SAG-related sequence SRS53B	128	56	10	0	10	0.945	0.873	25.11	19.73	1	17.5	Secreted
TGME49_315740	SAG-related sequence SRS54	129	41	2	0	2	0.887	0.152	22.38	19.85	0	21	Secreted
TGME49_309330	SAG-related sequence SRS55F	122	63	13	5	18	0.819	0.591	9.83	0.4	0	21.5	membrane
TGME49_219348	SAG-related sequence SRS55M	20	37	3	0	3	0.94	0.532	19.67	5.94	0	22	Secreted
TGME49_309352	SAG-related sequence SRS55N	123	34	6	3	9	0.868	0.567	29.49	13.06	0	17	Secreted
TGME49_214080	toxofilin	13	39	5	9	14	0.945	0.957	16.77	16.77	1	29	Secreted
TGME49_278360	Toxoplasma gondii family A protein	93	42	4	2	6	0.997	0.949	19.42	0.63	1	15.5	Secreted
TGME49_278290	Toxoplasma gondii family A protein	89	17	0	1	1	0.977	0.045	17.39	0	1	9	membrane
TGME49_278365	Toxoplasma gondii family A protein	94	67	3	0	3	0.953	0.939	18.65	8.53	0	25	Secreted
TGME49_243140	Toxoplasma gondii family A protein	52	34	1	4	5	0.939	0.914	18.19	0.26	1	19.5	Secreted
TGME49_243190	Toxoplasma gondii family A protein	53	48	3	5	8	0.918	0.938	22.9	14.1	0	27	Secreted
TGME49_278350	Toxoplasma gondii family A protein	92	95	2	0	2	0.913	0.919	17.41	0.94	0	13.5	Secreted
TGME49_266330	Toxoplasma gondii family A protein	75	140	5	2	7	0.85	0.808	12.16	0.13	0	12.5	Secreted
TGME49_278430	Toxoplasma gondii family A protein	96	41	5	11	16	0.824	0.932	12.78	0.43	0	17	Secreted
TGME49_278330	Toxoplasma gondii family A protein	90	16	4	0	4	0.816	0.802	3.06	0.78	0	22	Secreted
TGME49_278380	Toxoplasma gondii family A protein	95	42	14	4	18	0.796	0.93	8.95	1.51	0	17.5	Secreted
TGME49_278320	Toxoplasma gondii family A protein	91	153	25	6	31	0.76	0.863	6.85	0.66	0	19	Secreted
TGME49_287280	Toxoplasma gondii family C protein	143	15	2	0	2	0.998	0.229	41.45	19.7	2	24	membrane
TGME49_298960	Toxoplasma gondii family C protein	112	5	0	5	5	0.978	0.063	21.87	21.14	1	12.5	Secreted

## Sheet: Candidates_16_70_99
ID	Protein Name	Ortholog No	No_of_sites	P>95%	P>99%	P>95+99%	Vacceed_score	phobius_TM	phobius_SP	signalp_D	targetp_SP	tmhmm_ExpAA	tmhmm_First60	tmhmm_PredHel	wolf_score	wolf_annotation
TGME49_264752	HEAT repeat-containing protein	1830	116	116	0	116	0.899	1	Y	0.689	0.87	5.09	4.75	0	29	membrane
TGME49_216500	tRNA synthetase	467	109	109	0	109	0.925	0	Y	0.345	0.963	22.53	22.33	1	22	membrane
TGME49_314890	ThiF family protein	2970	431	84	3	87	1	4	0	0.143	0.036	45.85	0.41	2	29	membrane
TGME49_262825	peptidase family c50 protein	1768	317	78	1	79	0.625	6	0	0.111	0.033	0.89	0	0	30	membrane
TGME49_243180	Toxoplasma gondii family A protein	1198	134	55	2	57	0.872	1	Y	0.77	0.948	17.73	2.36	0	15.5	Secreted
TGME49_226810	histone lysine methyltransferase SET1	813	1611	51	0	51	0.561	2	0	0.117	0.119	0.57	0	0	31	membrane
TGME49_310350	PGAP1 family protein	2806	130	44	1	45	0.826	2	Y	0.547	0.965	1.54	1.1	0	28	membrane
TGME49_220350	tRNA ligases class II (D	597	37	37	0	37	0.881	0	Y	0.3	0.177	20.88	20.65	1	8	membrane
TGME49_256980	glycerol-3-phosphate-acyltransferase	1582	234	35	1	36	1	3	0	0.459	0.709	88.35	0.04	4	29	membrane
TGME49_315640	lipoyl(octanoyl) transferase	2996	35	35	0	35	0.98	1	0	0.192	0.047	23.67	0.11	1	0	not_screted_or_membrane
TGME49_226100	haloacid dehalogenase family hydrolase domain-containing protein	784	34	34	0	34	1	3	Y	0.211	0.198	66.65	0.02	3	6	membrane_and_secreted
TGME49_290330	chloride transporter	2469	32	32	0	32	1	10	0	0.209	0.033	230.04	0	10	28	membrane
TGME49_242020	mannosyl-oligosaccharide glucosidase	1174	31	31	0	31	0.908	1	Y	0.2	0.181	22.55	20.2	1	5.5	membrane_and_secreted
TGME49_278320	Toxoplasma gondii family A protein	2227	153	25	6	31	0.76	0	Y	0.665	0.863	6.85	0.66	0	19	Secreted
TGME49_320150	elongation factor Tu GTP binding domain-containing protein	3079	164	22	8	30	0.599	0	Y	0.586	0.604	2.65	2.17	0	15	Secreted
TGME49_286180	tRNA ligases class I (M) protein	2366	144	29	1	30	0.974	4	0	0.493	0.969	35.12	34.8	2	18	membrane
TGME49_273800	WD domain	2130	870	29	0	29	0.545	2	0	0.192	0.649	2.47	0.01	0	28	membrane
TGME49_264860	zinc finger	1835	202	17	11	28	0.616	4	0	0.107	0.013	1.76	0	0	25	membrane
TGME49_320190	SAG-related sequence SRS16B	3083	70	6	21	27	0.897	0	Y	0.273	0.188	18.74	16.17	1	13	Secreted
TGME49_315400	SAG-related sequence SRS53D	2990	27	27	0	27	0.996	1	0	0.173	0.028	29.56	0	1	20	membrane
TGME49_270595	UBA/TS-N domain-containing protein	2015	583	21	6	27	0.616	4	0	0.105	0.132	0.18	0	0	30	membrane
TGME49_277530	DNA topoisomerase domain-containing protein	2189	87	26	0	26	0.995	1	0	0.145	0.148	20.19	16.44	1	21	membrane
TGME49_244580	L1P family of ribosomal protein	1256	25	25	0	25	0.546	0	Y	0.119	0.05	15.02	9.65	0	18	membrane
TGME49_309110	tRNA methyl transferase	2768	142	15	10	25	0.783	0	Y	0.845	0.91	1.49	1.49	0	20.5	Secreted
TGME49_264225	Toxoplasma gondii family B protein	1819	62	20	4	24	0.995	1	Y	0.621	0.896	22.32	1.14	1	25	Secreted
TGME49_203310	dense granule protein GRA7	91	22	0	22	22	0.975	1	Y	0.905	0.958	44.46	22.09	2	17	Secreted
TGME49_242010	glucose inhibited division protein A subfamily protein	1173	100	16	6	22	0.854	1	0	0.169	0.07	13.33	13.2	0	28	membrane
TGME49_278080	Toxoplasma gondii family A protein	2215	22	22	0	22	0.672	0	Y	0.77	0.792	5.21	2.43	0	7.5	membrane_and_secreted
TGME49_232540	FAD binding domain-containing protein	985	275	21	0	21	0.979	1	0	0.256	0.024	19.77	0.02	1	5	membrane
TGME49_227280	dense granule protein GRA3	829	20	0	20	20	0.995	3	0	0.301	0.879	47.22	22.14	2	24	Secreted
TGME49_315958	radical SAM domain-containing protein	3015	20	20	0	20	0.881	0	0	0.707	0.96	15.16	7.11	0	26	Secreted
TGME49_321490	SAG-related sequence SRS12A	3115	20	20	0	20	0.824	0	Y	0.265	0.234	21.87	20.5	1	5	membrane_and_secreted
TGME49_278380	Toxoplasma gondii family A protein	2231	45	10	10	20	0.796	0	Y	0.717	0.93	8.95	1.51	0	17.5	Secreted
TGME49_290720	vacuolar proton translocating ATPase subunit	2483	109	18	2	20	1	6	0	0.13	0.11	136.55	0	6	30.5	membrane
TGME49_205040	PGAP1 family protein	144	248	19	0	19	1	10	0	0.103	0.022	204.4	0	8	30	membrane
TGME49_233810	Sel1 repeat-containing protein	1006	110	15	4	19	0.914	2	0	0.109	0.006	23.06	0	0	26	membrane
TGME49_225108	SNF7 family protein	755	95	14	5	19	0.954	0	Y	0.872	0.889	20.66	20.1	1	24	Secreted
TGME49_207120	Sad1/UNC family protein	201	76	6	12	18	0.818	1	0	0.096	0.056	15.55	0	0	29	membrane
TGME49_238440	SAG-related sequence SRS22A	1104	28	9	9	18	0.59	0	Y	0.742	0.782	5.61	0.04	0	6.5	membrane_and_secreted
TGME49_220080	Toxoplasma gondii family C protein	578	18	18	0	18	0.998	2	0	0.102	0.331	40.68	6.96	2	27	membrane
TGME49_218770	carrier superfamily protein	536	67	12	5	17	1	2	0	0.144	0.009	64.9	0	3	29	membrane
TGME49_221330	DNA gyrase/topoisomerase IV	622	76	14	3	17	0.845	0	Y	0.763	0.863	9.92	9.85	0	17	Secreted
TGME49_263980	pentatricopeptide repeat domain-containing protein	1815	74	17	0	17	0.861	3	0	0.109	0.033	11.27	0	0	28	membrane
TGME49_258230	rhoptry kinase family protein ROP20	1623	17	17	0	17	0.888	0	Y	0.283	0.523	18.94	18.92	1	9.5	Secreted
TGME49_267160	SAG-related sequence SRS38D	1899	92	12	5	17	0.677	1	0	0.165	0.074	22.06	6.29	0	5.5	membrane_and_secreted
TGME49_224760	SAG-related sequence SRS40E	735	58	15	2	17	0.778	0	Y	0.273	0.078	19.75	18.96	1	0	not_screted_or_membrane
TGME49_208050	ABC transporter	232	16	16	0	16	1	9	0	0.158	0.046	199.34	6.98	7	31	membrane
TGME49_255390	HEAT repeat-containing protein	1553	44	11	5	16	0.651	2	0	0.102	0.038	6.74	0	0	31	membrane
TGME49_312370	RNA pseudouridine synthase superfamily protein	2875	148	6	10	16	0.609	0	Y	0.674	0.927	0.06	0.06	0	16	Secreted
TGME49_309330	SAG-related sequence SRS55F	2775	37	11	5	16	0.819	1	Y	0.54	0.591	9.83	0.4	0	21.5	membrane
TGME49_278430	Toxoplasma gondii family A protein	2234	41	5	11	16	0.824	1	Y	0.704	0.932	12.78	0.43	0	17	Secreted
TGME49_212310	vacuolar ATP synthetase	335	25	7	9	16	0.989	3	0	0.218	0.757	68.3	26.18	3	20	membrane
TGME49_223440	DEAD/DEAH box helicase domain-containing protein	686	63	8	7	15	0.83	0	Y	0.77	0.923	1.99	1.8	0	22	Secreted
TGME49_314340	Sodium:neurotransmitter symporter family protein	2953	129	13	2	15	0.998	12	0	0.106	0.042	265.26	0	11	32	membrane
TGME49_319740	transporter	3069	40	15	0	15	0.975	10	0	0.442	0.98	214.71	43.4	7	32	membrane
TGME49_269930	calcium binding egf domain-containing protein	1991	66	12	2	14	1	4	0	0.217	0.651	93.23	3.94	4	30	membrane
TGME49_309352	SAG-related sequence SRS55N	2776	43	10	4	14	0.868	1	Y	0.281	0.567	29.49	13.06	0	17	Secreted
TGME49_214080	toxofilin	390	39	5	9	14	0.945	0	Y	0.736	0.957	16.77	16.77	1	29	Secreted
TGME49_259115	ABC1 family protein	1647	113	7	6	13	0.616	2	Y	0.196	0.135	10.61	0	0	8.5	membrane_and_secreted
TGME49_214920	GPI-anchored wall transfer protein GWT1	416	183	11	2	13	0.997	14	0	0.131	0.12	290.4	18.69	13	31.5	membrane
TGME49_290990	HEAT repeat-containing protein	2489	285	13	0	13	0.607	2	0	0.106	0.034	11.32	0	0	5.5	membrane
TGME49_235478	pantothenate kinase	1046	73	8	5	13	0.864	2	0	0.199	0.075	22.18	0	0	12	Secreted
TGME49_215775	rhoptry protein ROP8	449	95	10	3	13	0.859	0	Y	0.572	0.455	23.46	17.89	1	3	membrane_and_secreted
TGME49_220300	ribosomal protein L15 protein	592	88	9	4	13	0.909	0	Y	0.4	0.964	22.91	22.91	1	12	Secreted
TGME49_321470	SAG-related sequence SRS12D	3113	37	13	0	13	0.935	1	Y	0.389	0.431	43.24	36.6	2	13	membrane
TGME49_320200	SAG-related sequence SRS16A	3084	39	9	4	13	0.935	0	Y	0.397	0.375	19.94	17.89	1	15.5	membrane
TGME49_301180	SAG-related sequence SRS19F	2655	61	10	3	13	0.992	1	0	0.252	0.233	22.11	20.2	1	15.5	membrane_and_secreted
TGME49_239090	SAG-related sequence SRS23	1119	36	6	7	13	0.988	1	Y	0.851	0.972	36.61	15.65	1	30	Secreted
TGME49_315380	SAG-related sequence SRS53B	2988	58	13	0	13	0.945	0	Y	0.856	0.873	25.11	19.73	1	17.5	Secreted
TGME49_271870	zinc carboxypeptidase superfamily protein	2067	104	13	0	13	0.981	2	0	0.317	0.589	41.53	17.96	2	9	membrane_and_secreted
TGME49_226790	ABC transporter	811	66	10	2	12	0.654	3	0	0.172	0.255	9.09	5.04	0	7	membrane_and_secreted
TGME49_274110	glycoprotease family protein	2142	225	12	0	12	0.599	0	Y	0.736	0.779	1.62	1.62	0	13	Secreted
TGME49_228660	Sec7 domain-containing protein	872	65	11	1	12	0.917	3	0	0.139	0.051	14.98	0.09	0	30	membrane
TGME49_281620	aldo/keto reductase family oxidoreductase	2291	13	11	0	11	0.999	2	0	0.18	0.141	26.93	0.5	1	22	membrane
TGME49_263785	phosphatidate cytidylyltransferase	1811	52	9	2	11	1	12	0	0.101	0.027	174.41	0	4	30	membrane
TGME49_205250	rhoptry protein ROP18	157	86	4	7	11	0.98	1	0	0.263	0.739	19.46	19.44	1	8.5	membrane
TGME49_226110	Copper-exporting ATPase	785	148	10	0	10	0.924	2	0	0.137	0.226	45.57	0.01	2	0	not_screted_or_membrane
TGME49_237800	dense granule protein GRA11	1088	10	0	10	10	0.919	3	Y	0.629	0.251	78.29	19.16	2	12	membrane
TGME49_275440	dense granule protein GRA6	2157	26	2	8	10	0.993	2	0	0.202	0.854	42.01	22.81	2	22	Secreted
TGME49_301450	FG-GAP repeat-containing protein	2670	499	10	0	10	1	2	0	0.107	0.014	44.64	0	2	28	membrane
TGME49_204080	histidine acid phosphatase superfamily protein	122	73	6	4	10	0.886	2	Y	0.604	0.216	7.92	5.97	0	14.5	membrane
TGME49_247195	microneme protein MIC15	1313	172	10	0	10	0.99	1	Y	0.268	0.192	20.91	3.27	1	24	membrane
TGME49_220280	mucin family glycoprotein	590	21	4	6	10	0.661	0	Y	0.609	0.807	0.31	0.31	0	20	Secreted
TGME49_201260	sugar transporter ST3	12	13	10	0	10	0.999	12	0	0.103	0.056	243.53	0	10	32	membrane
TGME49_254200	anticodon binding domain-containing protein	1511	36	8	1	9	0.932	0	Y	0.442	0.747	18.44	18.3	1	14	Secreted
TGME49_259920	Nitric-oxide synthase	1669	219	9	0	9	0.847	0	Y	0.765	0.984	6.35	6.08	0	22	membrane
TGME49_320230	SAG-related sequence SRS15C	3086	55	6	3	9	0.992	1	Y	0.553	0.193	21.98	16.59	1	21	membrane
TGME49_329710	SAG-related sequence SRS26I	3139	51	8	1	9	0.947	0	Y	0.888	0.887	20.83	20.68	1	20	Secreted
TGME49_251958	SAG-related sequence SRS59B	1446	53	6	3	9	0.971	1	Y	0.833	0.961	40.25	20.65	1	16.5	membrane
TGME49_243190	Toxoplasma gondii family A protein	1200	46	4	5	9	0.918	0	Y	0.892	0.938	22.9	14.1	0	27	Secreted
TGME49_243170	Toxoplasma gondii family A protein	1199	54	7	2	9	0.874	1	Y	0.889	0.942	14.39	5.81	0	20.5	Secreted
TGME49_203420	4'-phosphopantetheinyl transferase domain-containing protein	94	75	5	3	8	1	3	0	0.176	0.079	44.48	0.2	2	26	membrane
TGME49_203270	ATP-dependent Clp endopeptidase	89	35	8	0	8	0.632	0	Y	0.312	0.334	21.55	13.28	0	7	membrane
TGME49_254720	dense granule protein GRA8	1539	35	5	3	8	0.932	1	Y	0.803	0.769	33.08	16.64	0	14	Secreted
TGME49_285530	ribosomal protein RPL35	2336	22	7	1	8	0.784	0	Y	0.877	0.731	0.23	0.02	0	25	Secreted
TGME49_217670	ribosomal protein RPS6	503	186	8	0	8	1	4	0	0.108	0.047	97.28	0	3	27	membrane
TGME49_216610	ribosomal RNA large subunit methyltransferase J protein	472	125	8	0	8	0.753	2	0	0.104	0.084	9.71	0	0	28	membrane
TGME49_212100	ThiF family protein	329	33	2	6	8	0.988	1	Y	0.391	0.52	36.33	19.57	2	18	membrane
TGME49_278420	Toxoplasma gondii family A protein	2233	46	8	0	8	0.743	0	Y	0.637	0.871	14.19	0.53	0	21	Secreted
TGME49_311080	transporter	2835	182	7	1	8	0.999	13	0	0.138	0.012	243.19	0	10	31	membrane
TGME49_273410	tyrosine-tRNA ligase	2115	86	6	2	8	0.855	2	Y	0.24	0.164	22	6.52	0	9.5	membrane
TGME49_235402	CorA family Mg2+ transporter protein	1043	119	7	0	7	1	2	0	0.113	0.029	35.33	0	1	25	membrane
TGME49_221350	Ctr copper transporter family protein	623	34	6	1	7	0.988	3	0	0.288	0.991	55.57	22.68	3	30	membrane
TGME49_204440	cyclic nucleotide-binding domain-containing protein	136	43	4	3	7	0.987	1	0	0.168	0.083	19.44	0	1	28	membrane
TGME49_207910	manganese resistance 1 protein	224	16	5	2	7	0.999	11	0	0.12	0.027	237.41	0	11	32	membrane
TGME49_200240	microneme protein MIC17B	3	40	6	1	7	0.838	0	Y	0.581	0.5	4.36	4.36	0	31	Secreted
TGME49_244450	protein phosphatase 2C domain-containing protein	1250	73	7	0	7	0.821	0	Y	0.732	0.913	7.68	7.67	0	16	Secreted
TGME49_308090	rhoptry protein ROP5	2746	20	2	5	7	0.861	0	Y	0.916	0.739	10.81	8.26	0	14	Secreted
TGME49_202640	RNA pseudouridine synthase superfamily protein	56	74	7	0	7	0.737	1	0	0.161	0.074	11.2	10.37	0	23	membrane
TGME49_273110	SAG-related sequence SRS30D	2103	30	4	3	7	0.998	2	0	0.175	0.111	35.19	0.03	1	23	membrane
TGME49_224750	SAG-related sequence SRS40F	734	30	6	1	7	0.904	0	Y	0.246	0.089	23.89	19.54	1	12.5	Secreted
TGME49_312300	Sec7 domain-containing protein	2869	57	5	2	7	0.87	3	0	0.104	0.029	24.15	0	0	5	membrane
TGME49_226060	transmembrane amino acid transporter protein	780	31	6	1	7	1	11	0	0.103	0.025	212.15	0	10	29	membrane
TGME49_254110	tryptophanyl-tRNA synthetase (TrpRS1)	1507	21	3	4	7	0.918	0	Y	0.331	0.933	20.14	19.94	1	19.5	Secreted
TGME49_304750	zinc finger	2679	144	7	0	7	0.994	8	0	0.153	0.785	165.85	30.25	7	32	membrane
TGME49_321640	cell division protein CDC48AP	3121	29	4	2	6	0.989	1	0	0.236	0.298	21.3	21.29	1	17.5	membrane
TGME49_310780	dense granule protein GRA4	2819	40	2	4	6	0.918	0	Y	0.83	0.956	22.59	14.32	0	28	Secreted
TGME49_267270	divalent metal transporter	1900	145	6	0	6	0.996	13	0	0.117	0.022	274.88	0	11	31	membrane
TGME49_227790	glycosyltransferase	838	33	3	3	6	0.836	1	0	0.117	0.081	25.85	3.82	0	22	membrane
TGME49_280390	HEAT repeat-containing protein	2258	172	6	0	6	0.551	2	0	0.103	0.044	0.35	0	0	29	membrane
TGME49_319662	histone lysine methyltransferase	3066	38	5	1	6	0.94	0	Y	0.902	0.716	20.81	20.79	1	14	Secreted
TGME49_223060	MORN repeat-containing protein	682	110	6	0	6	1	8	0	0.135	0.091	184.59	4.45	8	29	membrane
TGME49_275410	Proteasome/cyclosome repeat-containing protein	2154	57	6	0	6	0.877	7	Y	0.754	0.737	6.99	0.05	0	26	membrane
TGME49_312270	rhoptry protein ROP13	2867	27	2	4	6	0.954	0	Y	0.528	0.825	21.58	16.8	1	27	Secreted
TGME49_308020	SAG-related sequence SRS57	3136	17	5	1	6	0.992	1	0	0.293	0.47	21.65	19.76	1	19	membrane
TGME49_278360	Toxoplasma gondii family A protein	2229	44	4	2	6	0.997	1	Y	0.704	0.949	19.42	0.63	1	15.5	Secreted
TGME49_298090	Toxoplasma gondii family B protein	2625	21	5	1	6	0.997	1	Y	0.64	0.902	20.48	0.26	1	17.5	Secreted
TGME49_289940	uroporphyrinogen decarboxylase	2455	140	6	0	6	0.945	2	0	0.111	0.176	26.14	15.07	1	5	membrane
TGME49_255690	2-C-methyl-D-erythritol 2	1558	31	4	1	5	0.911	0	Y	0.654	0.546	31.57	23.27	1	9	Secreted
TGME49_262030	ALG6	1733	38	3	2	5	1	13	0	0.113	0.058	214.35	0	9	31	membrane
TGME49_251570	CAAX amino terminal protease family protein	1427	31	2	3	5	1	6	Y	0.84	0.715	129.95	1.21	6	28	membrane
TGME49_284170	DHHC zinc finger domain-containing protein	2322	207	5	0	5	1	5	0	0.124	0.68	105.66	24.15	3	32	membrane
TGME49_201670	DnaJ domain-containing protein	15	102	5	0	5	1	8	0	0.101	0.015	160.19	0	7	30	membrane
TGME49_216540	dolichyl-phosphate beta-glucosyltransferase	469	163	5	0	5	0.987	3	0	0.223	0.956	41.95	31.92	2	27	membrane
TGME49_320490	N-acyl-phosphatidylethanolamine-hydrolyzing phospholipase D family protein	3096	35	3	2	5	0.997	2	0	0.112	0.031	40	0	1	19	membrane
TGME49_229710	OTU family cysteine protease	897	37	2	3	5	0.995	3	Y	0.32	0.942	38.42	21.42	1	17.5	Secreted
TGME49_253960	oxidoreductase	1503	10	4	1	5	0.604	0	Y	0.483	0.815	2.74	0.13	0	27	Secreted
TGME49_239440	protein kinase (incomplete catalytic triad)	1131	39	3	2	5	0.985	5	Y	0.824	0.886	31.32	0.03	0	31	membrane
TGME49_316230	SAC1 phosphoinositide phosphatase	3024	94	5	0	5	1	5	0	0.13	0.059	68.28	0.03	2	31.5	membrane
TGME49_273120	SAG-related sequence SRS30C	2104	20	5	0	5	0.895	1	0	0.161	0.141	26.05	19.35	1	3	membrane
TGME49_243140	Toxoplasma gondii family A protein	1196	34	1	4	5	0.939	1	Y	0.657	0.914	18.19	0.26	1	19.5	Secreted
TGME49_278410	Toxoplasma gondii family A protein	2232	35	4	1	5	0.922	1	Y	0.669	0.926	24.17	7.74	0	11	membrane
TGME49_298960	Toxoplasma gondii family C protein	2611	5	0	5	5	0.978	1	0	0.131	0.063	21.87	21.14	1	12.5	Secreted
TGME49_249160	UAA transporter family protein	1379	104	5	0	5	1	8	0	0.242	0.705	158.53	21.67	6	30	membrane
TGME49_285750	6,7-dihydropteridine reductase	2345	15	3	1	4	0.995	2	0	0.338	0.368	31.72	22.23	1	26.5	Secreted
TGME49_259130	4-hydroxybenzoate polyprenyl transferase	1648	21	2	2	4	1	7	0	0.138	0.075	111.75	0	5	25	membrane
TGME49_284010	5'-3' exonuclease	2319	16	4	0	4	0.808	0	Y	0.761	0.883	8.37	7.53	0	10	membrane_and_secreted
TGME49_266310	Alpha-1	1875	41	4	0	4	0.939	1	0	0.14	0.074	22.51	9.24	1	3	membrane
TGME49_239320	BolA family protein	1125	44	4	0	4	0.99	1	0	0.143	0.285	22.73	7.91	1	14	membrane
TGME49_305190	CorA family Mg2+ transporter protein	2687	97	4	0	4	1	2	0	0.106	0.025	44.67	0	2	31	membrane
TGME49_229160	DHHC zinc finger domain-containing protein	882	119	4	0	4	1	3	0	0.11	0.085	71.33	0.02	3	30	membrane
TGME49_270800	GAF domain-containing protein	2025	30	3	1	4	0.799	3	0	0.129	0.014	47	0.04	0	2	membrane
TGME49_266760	isocitrate dehydrogenase	1885	24	3	1	4	0.612	0	Y	0.699	0.721	0.02	0.02	0	15	Secreted
TGME49_252070	KRUF family protein	1447	48	4	0	4	0.887	0	Y	0.386	0.915	40.7	39.53	2	12	membrane
TGME49_262400	lipase	1742	9	4	0	4	0.928	0	Y	0.377	0.938	20.72	20.68	1	17	Secreted
TGME49_254330	lipase	1523	47	2	2	4	0.532	1	Y	0.282	0.417	15.42	0.42	0	6	membrane
TGME49_289570	phosphatidylinositol transfer protein	2447	39	4	0	4	1	3	0	0.125	0.102	86.87	0	4	29	membrane
TGME49_313550	ribosomal protein RPL22	2925	100	4	0	4	0.724	0	Y	0.565	0.969	1.34	1.24	0	24	Secreted
TGME49_275330	ribosomal protein RPL29	2150	128	4	0	4	0.8	0	Y	0.341	0.251	21.97	21.97	1	0	not_screted_or_membrane
TGME49_267130	SAG-related sequence SRS38A	1898	25	2	2	4	0.65	1	Y	0.256	0.334	7.27	6.61	0	27	Secreted
TGME49_271760	seryl-tRNA synthetase (SerRS2)	2060	185	3	1	4	0.878	0	Y	0.323	0.959	19.35	19.34	1	8	membrane_and_secreted
TGME49_204050	subtilisin SUB1	119	85	4	0	4	0.815	0	Y	0.725	0.887	9.71	6.4	0	14.5	Secreted
TGME49_319970	subtilisin SUB10	3075	80	4	0	4	0.988	1	0	0.137	0.077	24.54	19.48	1	14.5	membrane
TGME49_278090	Toxoplasma gondii family A protein	2216	30	2	2	4	0.933	1	Y	0.779	0.951	29.43	11.46	0	12	Secreted
TGME49_266330	Toxoplasma gondii family A protein	1877	137	4	0	4	0.85	1	Y	0.65	0.808	12.16	0.13	0	12.5	Secreted
TGME49_278330	Toxoplasma gondii family A protein	2226	16	4	0	4	0.816	0	Y	0.738	0.802	3.06	0.78	0	22	Secreted
TGME49_274290	Toxoplasma gondii family B protein	2148	4	0	4	4	0.992	1	0	0.147	0.474	21.32	0.01	1	24	Secreted
TGME49_271860	tRNA (Uracil-5-)-methyltransferase	2066	76	4	0	4	0.985	1	0	0.281	0.33	21.73	21.73	1	17	Secreted
TGME49_205010	U2 small nuclear ribonucleoprotein family protein	143	54	2	2	4	0.733	1	0	0.101	0.047	16.04	0	0	25	membrane
TGME49_217590	50S ribosomal protein L17	502	89	3	0	3	0.604	0	Y	0.726	0.387	2.44	2.42	0	6.5	membrane
TGME49_249810	activating signal cointegrator 1 complex subunit 3	1401	71	2	1	3	0.521	2	0	0.121	0.011	0.49	0	0	25	membrane
TGME49_208040	aldo-keto reductase	231	258	2	1	3	0.97	1	0	0.158	0.107	29.35	3.92	1	4.5	membrane_and_secreted
TGME49_229690	autophagy-related protein 7 atg7	895	27	1	2	3	0.558	2	0	0.108	0.042	1.06	0	0	29	membrane
TGME49_240600	chaperonin cpn60	1152	14	1	2	3	0.889	1	0	0.224	0.906	19.96	19.82	1	3	membrane
TGME49_269750	CrcB family protein	1986	18	2	1	3	0.989	8	0	0.198	0.901	170.6	29.44	8	28	membrane
TGME49_262710	Ctr copper transporter family protein	1760	29	3	0	3	1	3	0	0.122	0.271	56.47	0.37	3	29	membrane
TGME49_286450	dense granule protein GRA5	2373	11	1	2	3	0.988	2	0	0.779	0.879	41.56	20.82	2	20	Secreted
TGME49_266940	DHHC zinc finger domain-containing protein	1889	141	3	0	3	1	3	0	0.161	0.014	88.88	0.02	4	25	membrane
TGME49_260220	folate/biopterin transporter subfamily protein	1683	120	3	0	3	0.99	14	0	0.234	0.08	272.54	22.09	13	29	membrane
TGME49_262510	GTP-binding protein engB	1750	18	2	1	3	0.875	0	Y	0.249	0.149	21.79	21.42	1	7.5	membrane
TGME49_261850	helicase	1726	160	3	0	3	0.97	1	0	0.11	0.087	22.41	18.85	1	7	membrane
TGME49_306470	isoprenylcysteine carboxyl methyltransferase (icmt) family protein	2721	29	3	0	3	1	5	Y	0.157	0.041	136.79	19.32	4	31	membrane
TGME49_265830	phosphodiesterase/alkaline phosphatase D family protein	1864	33	2	1	3	0.988	1	Y	0.206	0.263	24.87	0.06	1	4.5	membrane_and_secreted
TGME49_215100	PP-loop family protein	426	31	3	0	3	0.993	2	0	0.164	0.303	38.81	19.62	2	18	membrane
TGME49_274170	protein kinase (incomplete catalytic triad)	2145	35	3	0	3	0.76	0	Y	0.722	0.958	0.15	0.06	0	26	Secreted
TGME49_226430	reticulon protein	797	18	2	1	3	0.994	3	0	0.115	0.51	62.69	27.24	3	30	membrane
TGME49_315940	rhoptry protein	3014	92	3	0	3	1	12	0	0.191	0.077	223.61	0.01	9	31	membrane
TGME49_262730	rhoptry protein ROP16	1761	38	1	2	3	0.698	0	Y	0.865	0.909	2.5	2.44	0	11.5	membrane_and_secreted
TGME49_321480	SAG-related sequence SRS12B	3114	42	3	0	3	0.912	0	Y	0.315	0.344	21.46	20.9	1	15.5	membrane
TGME49_233480	SAG-related sequence SRS29C	1000	55	3	0	3	0.97	2	Y	0.39	0.174	17.78	17.43	0	25	Secreted
TGME49_271050	SAG-related sequence SRS34A	2038	33	3	0	3	0.891	0	Y	0.796	0.957	10	9.77	0	31	Secreted
TGME49_280570	SAG-related sequence SRS35A	2264	23	0	3	3	0.988	1	Y	0.655	0.894	41.87	19.24	2	22	Secreted
TGME49_207010	SAG-related sequence SRS48K	192	13	3	0	3	0.835	0	Y	0.508	0.301	6.56	6.52	0	32	Secreted
TGME49_315410	SAG-related sequence SRS53F	2991	23	3	0	3	0.866	0	Y	0.644	0.72	7.9	4.87	0	31	Secreted
TGME49_215250	thiamin pyrophosphokinase	429	31	2	1	3	0.955	2	0	0.143	0.358	24.87	22.56	1	6	membrane
TGME49_278365	Toxoplasma gondii family A protein	2230	67	3	0	3	0.953	1	Y	0.724	0.939	18.65	8.53	0	25	Secreted
TGME49_216820	transporter	480	23	0	3	3	1	11	0	0.108	0.102	229.47	0.01	11	29	membrane
TGME49_251640	ubiquitin-conjugating enzyme subfamily protein	1432	26	3	0	3	0.979	1	0	0.179	0.033	21.78	0	1	5	membrane
TGME49_253170	zinc carboxypeptidase	1475	24	3	0	3	1	2	0	0.111	0.022	38.46	0	1	31	membrane
TGME49_295472	C2 domain-containing protein	2563	159	2	0	2	0.965	1	0	0.154	0.372	23.48	0.06	1	0	not_screted_or_membrane
TGME49_202880	carrier superfamily protein	70	111	2	0	2	0.974	1	0	0.124	0.014	39.74	0.02	1	0	not_screted_or_membrane
TGME49_277010	Fe-S metabolism associated domain-containing protein	2178	42	2	0	2	0.877	2	0	0.308	0.805	13.49	10.51	0	23	Secreted
TGME49_320588	glycosyl hydrolases family 35 protein	3099	17	2	0	2	0.898	0	Y	0.21	0.229	18.57	17.6	1	11	Secreted
TGME49_244030	inner membrane complex protein IMC3	1230	76	2	0	2	1	4	0	0.109	0.072	88.42	0	4	25	membrane
TGME49_260300	metal cation transporter	1688	16	2	0	2	1	6	Y	0.54	0.699	75.03	0.04	2	32	membrane
TGME49_208730	microneme protein	250	86	2	0	2	0.932	0	Y	0.381	0.91	20.83	20.83	1	22	Secreted
TGME49_258110	N-acetylglucosaminylphosphatidylinositol deacetylase	1617	16	1	1	2	0.889	1	0	0.198	0.61	35.61	22.06	1	5	membrane_and_secreted
TGME49_309265	oxidoreductase	2772	19	1	1	2	1	3	0	0.219	0.142	64.53	0.16	1	29	membrane
TGME49_258120	Pex2 / Pex12 amino terminal region protein	1618	40	2	0	2	0.511	4	0	0.141	0.116	13.01	0.17	0	0	not_screted_or_membrane
TGME49_271420	porphobilinogen deaminase	2052	12	2	0	2	0.987	1	0	0.294	0.731	18.66	18.64	1	12	Secreted
TGME49_238040	protein disulfide-isomerase domain-containing protein	1092	33	2	0	2	0.977	1	0	0.108	0.056	20.88	16.1	1	7	membrane
TGME49_299070	pyruvate kinase PyKII	2614	109	2	0	2	0.934	1	0	0.114	0.025	18.52	0	1	18	membrane
TGME49_320620	queuine tRNA ribosyl transferase	3101	85	2	0	2	0.595	0	Y	0.55	0.742	0.95	0.52	0	18	Secreted
TGME49_300606	ribosomal protein S5	2647	3	0	2	2	0.987	4	0	0.126	0.374	116.05	19.57	5	19	membrane
TGME49_319350	SAG-related sequence SRS17B	3055	36	0	2	2	0.99	1	Y	0.709	0.977	33.92	14.86	2	18.5	Secreted
TGME49_238460	SAG-related sequence SRS22B	1105	6	1	1	2	0.727	0	Y	0.808	0.884	2.04	0	0	27	Secreted
TGME49_281930	SAG-related sequence SRS39	2295	16	2	0	2	0.844	0	Y	0.753	0.669	8.09	4.52	0	21	Secreted
TGME49_315740	SAG-related sequence SRS54	3002	42	2	0	2	0.887	1	0	0.122	0.152	22.38	19.85	0	21	Secreted
TGME49_309300	SAG-related sequence SRS55A	2774	12	2	0	2	0.907	1	Y	0.687	0.789	12.99	3.25	0	26	Secreted
TGME49_290840	serine protease	2485	28	2	0	2	0.998	2	0	0.242	0.94	44.07	14.79	1	24.5	membrane
TGME49_278350	Toxoplasma gondii family A protein	2228	105	2	0	2	0.913	1	Y	0.763	0.919	17.41	0.94	0	13.5	Secreted
TGME49_287280	Toxoplasma gondii family C protein	3138	15	2	0	2	0.998	2	0	0.193	0.229	41.45	19.7	2	24	membrane
TGME49_205265	transporter	158	123	2	0	2	0.887	23	0	0.117	0.112	506.62	4.8	20	31	membrane
TGME49_267380	UDP-galactose transporter subfamily protein	1907	20	2	0	2	0.987	10	0	0.309	0.819	213.55	24.16	10	29	membrane
TGME49_226755	3'5'-cyclic nucleotide phosphodiesterase domain-containing protein	809	69	1	0	1	1	6	0	0.103	0.022	48.96	0	2	30	membrane
TGME49_262430	4-hydroxy-3-methylbut-2-en-1-yl diphosphate synthase	1745	298	1	0	1	0.992	3	0	0.115	0.014	23.13	0	1	5	membrane
TGME49_243480	50S ribosomal protein L3	1212	21	1	0	1	0.91	0	Y	0.219	0.878	23.42	23.31	1	18.5	Secreted
TGME49_269000	ABC transporter family protein	1960	97	1	0	1	1	5	0	0.172	0.07	96.09	0	4	27	membrane
TGME49_300020	ATP-dependent metallopeptidase HflB subfamily protein	2632	91	1	0	1	1	2	Y	0.153	0.035	34.33	0.01	2	6	membrane_and_secreted
TGME49_260640	autophagy protein apg9 protein	1702	17	1	0	1	1	6	0	0.12	0.061	120.71	0	6	31	membrane
TGME49_314250	bradyzoite rhoptry protein BRP1	2947	5	1	0	1	0.805	0	Y	0.222	0.294	22.65	22.65	1	2	membrane
TGME49_221170	CAAX metallo endopeptidase	615	20	1	0	1	0.999	6	0	0.325	0.498	124.4	7.14	5	19	membrane
TGME49_208560	carrier superfamily protein	245	114	1	0	1	0.991	1	0	0.109	0.104	22.33	0	1	30.5	membrane
TGME49_235650	carrier superfamily protein	1050	96	1	0	1	0.827	0	0	0.153	0.357	30.39	16.69	1	4	membrane_and_secreted
TGME49_254540	CDP-alcohol phosphatidyltransferase superfamily protein	1533	37	1	0	1	0.861	1	0	0.141	0.021	17.64	0.08	0	31	membrane
TGME49_227620	dense granule protein GRA2	835	8	1	0	1	0.792	0	Y	0.814	0.9	3.07	3.07	0	26	Secreted
TGME49_255650	DHHC zinc finger domain-containing protein	1555	4	1	0	1	0.946	5	Y	0.889	0.985	128.21	39.06	6	25	membrane
TGME49_273930	DNA topoisomerase domain-containing protein	2134	14	1	0	1	0.727	0	0	0.344	0.375	12.33	12.28	0	25	Secreted
TGME49_253650	DnaJ C terminal region domain-containing protein	1489	63	1	0	1	0.946	1	0	0.125	0.009	22.21	0	1	0	not_screted_or_membrane
TGME49_243990	Dullard family phosphatase domain-containing protein	1226	21	1	0	1	0.637	1	0	0.203	0.398	5.59	4.09	0	30.5	membrane
TGME49_294550	dynein heavy chain	2547	41	0	1	1	0.863	2	0	0.346	0.642	32.16	0.02	0	1	membrane
TGME49_202830	Elicitor-responsive protein	68	41	1	0	1	0.814	1	0	0.211	0.294	16.38	16.31	0	15	Secreted
TGME49_305480	elongator complex protein ELP3	2694	100	1	0	1	0.989	1	0	0.098	0.012	22.41	0	1	9	membrane
TGME49_207480	GCC2 and GCC3 domain-containing protein	212	111	1	0	1	0.569	1	0	0.111	0.051	18.78	0	0	6.5	membrane
TGME49_267680	microneme protein MIC12	1915	10	0	1	1	0.753	0	Y	0.658	0.732	9.85	2.26	0	14	membrane
TGME49_228680	mitochondrial carrier superfamily protein	873	72	1	0	1	1	5	0	0.098	0.032	108.5	0	5	6	membrane
TGME49_273290	Mpv17 / PMP22 family protein	2109	23	0	1	1	0.919	1	0	0.13	0.011	59.13	0	3	5	membrane
TGME49_300250	MtN3/saliva family protein	2640	48	1	0	1	0.988	7	Y	0.42	0.892	182.69	21.36	9	28	membrane
TGME49_305180	Na+/H+ exchanger NHE3	2686	187	1	0	1	0.996	14	0	0.109	0.058	229.93	0	10	28	membrane
TGME49_241860	N-acetylglucosaminyl-phosphatidylinositol biosynthetic protein PigA	1171	9	0	1	1	0.918	1	0	0.222	0.046	21.41	12.54	0	30	membrane
TGME49_288440	NEK kinase	2411	33	1	0	1	0.859	3	0	0.23	0.447	12.33	0.01	0	25	membrane
TGME49_285690	notch (dsl) domain-containing protein	2341	64	0	1	1	0.78	0	Y	0.685	0.929	2.73	2.73	0	29	Secreted
TGME49_270100	oxidoreductase	1999	29	1	0	1	0.984	1	0	0.138	0.12	18.24	0.01	1	10	membrane
TGME49_252440	peptidase c13 family protein	1461	8	1	0	1	0.761	2	Y	0.206	0.163	13.55	0.2	0	23	membrane
TGME49_273540	phosphatidylserine synthase	2119	61	1	0	1	1	9	0	0.107	0.015	197.17	0	8	29	membrane
TGME49_254410	protein phosphatase 2C	1525	85	1	0	1	0.929	4	0	0.243	0.738	19.11	9.7	0	7.5	membrane_and_secreted
TGME49_252360	rhoptry kinase family protein ROP24 (incomplete catalytic triad)	1455	48	1	0	1	0.835	3	Y	0.763	0.959	3.5	2.46	0	17	Secreted
TGME49_218850	ribosomal protein RPS9	541	20	1	0	1	0.988	1	0	0.369	0.822	22.58	22.53	1	24	Secreted
TGME49_208850	SAG-related sequence SRS11	252	15	1	0	1	0.732	0	Y	0.646	0.921	2.4	1.03	0	24.5	Secreted
TGME49_320240	SAG-related sequence SRS15B	3087	45	1	0	1	0.857	0	Y	0.551	0.129	20.68	18.02	1	3.5	membrane_and_secreted
TGME49_320180	SAG-related sequence SRS16C	3082	4	1	0	1	0.821	0	Y	0.342	0.223	21.73	17.21	1	4	membrane_and_secreted
TGME49_301150	SAG-related sequence SRS19B	2653	7	1	0	1	0.652	0	Y	0.346	0.193	16.14	14.08	0	11.5	Secreted
TGME49_238470	SAG-related sequence SRS22C	1106	24	1	0	1	0.773	0	Y	0.906	0.925	7.35	0.09	0	17	Secreted
TGME49_292260	SAG-related sequence SRS36B	2511	11	1	0	1	0.993	1	Y	0.249	0.426	25.08	17.05	1	19	Secreted
TGME49_210330	SAG-related sequence SRS37B	290	57	1	0	1	0.948	0	Y	0.808	0.939	22.57	19.51	1	17.5	Secreted
TGME49_275380	SAG-related sequence SRS47D	2152	64	1	0	1	0.693	0	Y	0.527	0.7	0.3	0.26	0	30	Secreted
TGME49_315320	SAG-related sequence SRS52A	2983	49	1	0	1	0.985	1	Y	0.502	0.952	37.55	21.95	1	29.5	Secreted
TGME49_315330	SAG-related sequence SRS52D	2984	13	1	0	1	0.725	1	0	0.1	0.04	19.1	0	0	21	membrane
TGME49_219348	SAG-related sequence SRS55M	551	16	1	0	1	0.94	1	Y	0.667	0.532	19.67	5.94	0	22	Secreted
TGME49_246070	SAG-related sequence SRS56	1290	39	1	0	1	0.992	1	0	0.104	0.073	22.43	0.26	1	31	membrane
TGME49_208430	serine proteinase inhibitor PI-2	240	50	1	0	1	0.735	0	Y	0.667	0.839	0.3	0.3	0	25	Secreted
TGME49_280740	signal peptidase	2270	6	0	1	1	0.997	2	0	0.108	0.089	48.99	0.01	1	28	membrane
TGME49_263323	tetratricopeptide repeat protein 11	1791	36	1	0	1	0.983	1	0	0.1	0.025	20.9	0	1	7	membrane
TGME49_247350	thioredoxin domain-containing protein	1321	40	1	0	1	0.982	3	0	0.333	0.86	83.69	23.01	4	27	membrane
TGME49_278290	Toxoplasma gondii family A protein	2224	17	0	1	1	0.977	1	0	0.11	0.045	17.39	0	1	9	membrane
TGME49_243150	Toxoplasma gondii family A protein	1197	61	1	0	1	0.832	1	Y	0.766	0.953	11.89	0.97	0	19	Secreted
TGME49_200700	Toxoplasma gondii family C protein	2	6	1	0	1	0.919	1	0	0.161	0.243	18.21	18.2	1	5.5	membrane
TGME49_229150	transporter	881	95	1	0	1	0.999	11	0	0.125	0.016	237.76	0	11	28	membrane
TGME49_202910	zinc carboxypeptidase superfamily protein	73	34	1	0	1	0.604	0	Y	0.521	0.772	0.91	0.85	0	26	Secreted

## Sheet: Candidates_25_70_90
ID	Protein Name	Ortholog No	No_of_sites	P>95%	P>99%	P>95+99%	Vacceed_score	phobius_TM	phobius_SP	signalp_D	targetp_SP	tmhmm_ExpAA	tmhmm_First60	tmhmm_PredHel	wolf_score	wolf_annotation
TGME49_274060	2-oxoglutarate/malate translocase OMT	177	23	1	1	2	0.97	1	0	0.116	0.026	38.65	0.51	1	0	not_screted_or_membrane
TGME49_307580	CBS domain-containing protein	221	21	3	2	5	1	5	0	0.222	0.04	99.26	0.32	3	26	membrane
TGME49_312622	DUF803 domain-containing protein	230	28	7	0	7	1	10	0	0.127	0.055	213.77	0	10	29	membrane
TGME49_207910	manganese resistance 1 protein	19	10	4	3	7	0.999	11	0	0.12	0.027	237.41	0	11	32	membrane
TGME49_312220	mitochondrial inner membrane translocase subunit TIM17	228	14	0	1	1	0.908	3	0	0.14	0.208	46.44	17.77	0	11.5	Secreted
TGME49_320230	SAG-related sequence SRS15C	245	42	4	3	7	0.992	1	Y	0.553	0.193	21.98	16.59	1	21	membrane
TGME49_320190	SAG-related sequence SRS16B	244	72	6	20	26	0.897	0	Y	0.273	0.188	18.74	16.17	1	13	Secreted
TGME49_238470	SAG-related sequence SRS22C	96	24	1	0	1	0.773	0	Y	0.906	0.925	7.35	0.09	0	17	Secreted
TGME49_238850	SAG-related sequence SRS22I	97	23	4	10	14	0.518	0	Y	0.597	0.846	6.86	0.02	0	12	Secreted
TGME49_263323	tetratricopeptide repeat protein 11	149	14	4	1	5	0.983	1	0	0.1	0.025	20.9	0	1	7	membrane
TGME49_214080	toxofilin	26	33	3	5	8	0.945	0	Y	0.736	0.957	16.77	16.77	1	29	Secreted
TGME49_278290	Toxoplasma gondii family A protein	183	85	5	0	5	0.977	1	0	0.11	0.045	17.39	0	1	9	membrane
TGME49_236960	transporter	88	5	2	0	2	0.987	11	0	0.196	0.83	228.6	31.75	10	32	membrane

## Sheet: Candidates_25_70_95
ID	Protein Name	Ortholog No	No_of_sites	P>95%	P>99%	P>95+99%	Vacceed_score	phobius_TM	phobius_SP	signalp_D	targetp_SP	tmhmm_ExpAA	tmhmm_First60	tmhmm_PredHel	wolf_score	wolf_annotation
TGME49_307580	CBS domain-containing protein	508	21	3	2	5	1	5	0	0.222	0.04	99.26	0.32	3	26	membrane
TGME49_202800	cytochrome c oxidase assembly protein COX11 protein	10	9	1	0	1	0.978	1	0	0.312	0.075	21.75	0.04	1	5	membrane
TGME49_227280	dense granule protein GRA3	144	20	0	20	20	0.995	3	0	0.301	0.879	47.22	22.14	2	24	Secreted
TGME49_310780	dense granule protein GRA4	521	82	18	3	21	0.918	0	Y	0.83	0.956	22.59	14.32	0	28	Secreted
TGME49_275440	dense granule protein GRA6	397	29	2	4	6	0.993	2	0	0.202	0.854	42.01	22.81	2	22	Secreted
TGME49_207910	manganese resistance 1 protein	40	10	4	3	7	0.999	11	0	0.12	0.027	237.41	0	11	32	membrane
TGME49_252440	peptidase c13 family protein	283	20	20	0	20	0.761	2	Y	0.206	0.163	13.55	0.2	0	23	membrane
TGME49_262730	rhoptry protein ROP16	333	38	1	2	3	0.698	0	Y	0.865	0.909	2.5	2.44	0	11.5	membrane_and_secreted
TGME49_205250	rhoptry protein ROP18	25	87	4	7	11	0.98	1	0	0.263	0.739	19.46	19.44	1	8.5	membrane
TGME49_215775	rhoptry protein ROP8	75	134	23	19	42	0.859	0	Y	0.572	0.455	23.46	17.89	1	3	membrane_and_secreted
TGME49_321470	SAG-related sequence SRS12D	571	37	13	0	13	0.935	1	Y	0.389	0.431	43.24	36.6	2	13	membrane
TGME49_320240	SAG-related sequence SRS15B	563	11	0	1	1	0.857	0	Y	0.551	0.129	20.68	18.02	1	3.5	membrane_and_secreted
TGME49_320230	SAG-related sequence SRS15C	562	55	6	3	9	0.992	1	Y	0.553	0.193	21.98	16.59	1	21	membrane
TGME49_320200	SAG-related sequence SRS16A	560	40	9	4	13	0.935	0	Y	0.397	0.375	19.94	17.89	1	15.5	membrane
TGME49_320190	SAG-related sequence SRS16B	559	72	6	20	26	0.897	0	Y	0.273	0.188	18.74	16.17	1	13	Secreted
TGME49_320180	SAG-related sequence SRS16C	558	6	1	0	1	0.821	0	Y	0.342	0.223	21.73	17.21	1	4	membrane_and_secreted
TGME49_301170	SAG-related sequence SRS19D	494	45	45	0	45	0.837	0	Y	0.388	0.143	25.41	9.01	1	4	membrane_and_secreted
TGME49_238440	SAG-related sequence SRS22A	212	28	9	9	18	0.59	0	Y	0.742	0.782	5.61	0.04	0	6.5	membrane_and_secreted
TGME49_238460	SAG-related sequence SRS22B	213	18	6	0	6	0.727	0	Y	0.808	0.884	2.04	0	0	27	Secreted
TGME49_238470	SAG-related sequence SRS22C	214	24	1	0	1	0.773	0	Y	0.906	0.925	7.35	0.09	0	17	Secreted
TGME49_238850	SAG-related sequence SRS22I	216	23	4	10	14	0.518	0	Y	0.597	0.846	6.86	0.02	0	12	Secreted
TGME49_239090	SAG-related sequence SRS23	218	32	2	2	4	0.988	1	Y	0.851	0.972	36.61	15.65	1	30	Secreted
TGME49_273110	SAG-related sequence SRS30D	388	28	3	4	7	0.998	2	0	0.175	0.111	35.19	0.03	1	23	membrane
TGME49_280570	SAG-related sequence SRS35A	424	23	0	3	3	0.988	1	Y	0.655	0.894	41.87	19.24	2	22	Secreted
TGME49_210330	SAG-related sequence SRS37B	51	57	1	0	1	0.948	0	Y	0.808	0.939	22.57	19.51	1	17.5	Secreted
TGME49_315380	SAG-related sequence SRS53B	543	56	10	0	10	0.945	0	Y	0.856	0.873	25.11	19.73	1	17.5	Secreted
TGME49_315740	SAG-related sequence SRS54	545	41	2	0	2	0.887	1	0	0.122	0.152	22.38	19.85	0	21	Secreted
TGME49_309330	SAG-related sequence SRS55F	510	63	13	5	18	0.819	1	Y	0.54	0.591	9.83	0.4	0	21.5	membrane
TGME49_219348	SAG-related sequence SRS55M	98	59	13	1	14	0.94	1	Y	0.667	0.532	19.67	5.94	0	22	Secreted
TGME49_309352	SAG-related sequence SRS55N	511	34	6	3	9	0.868	1	Y	0.281	0.567	29.49	13.06	0	17	Secreted
TGME49_214080	toxofilin	62	39	5	9	14	0.945	0	Y	0.736	0.957	16.77	16.77	1	29	Secreted
TGME49_278320	Toxoplasma gondii family A protein	411	153	25	6	31	0.76	0	Y	0.665	0.863	6.85	0.66	0	19	Secreted
TGME49_278430	Toxoplasma gondii family A protein	415	41	5	11	16	0.824	1	Y	0.704	0.932	12.78	0.43	0	17	Secreted
TGME49_278400	Toxoplasma gondii family A protein	414	95	13	2	15	0.792	0	Y	0.716	0.942	2.3	2.29	0	31	Secreted
TGME49_266330	Toxoplasma gondii family A protein	350	150	10	3	13	0.85	1	Y	0.65	0.808	12.16	0.13	0	12.5	Secreted
TGME49_243190	Toxoplasma gondii family A protein	231	48	3	5	8	0.918	0	Y	0.892	0.938	22.9	14.1	0	27	Secreted
TGME49_278365	Toxoplasma gondii family A protein	413	77	7	0	7	0.953	1	Y	0.724	0.939	18.65	8.53	0	25	Secreted
TGME49_278360	Toxoplasma gondii family A protein	412	42	4	2	6	0.997	1	Y	0.704	0.949	19.42	0.63	1	15.5	Secreted
TGME49_243140	Toxoplasma gondii family A protein	230	34	1	4	5	0.939	1	Y	0.657	0.914	18.19	0.26	1	19.5	Secreted
TGME49_278330	Toxoplasma gondii family A protein	410	14	4	0	4	0.816	0	Y	0.738	0.802	3.06	0.78	0	22	Secreted
TGME49_278290	Toxoplasma gondii family A protein	409	17	0	1	1	0.977	1	0	0.11	0.045	17.39	0	1	9	membrane
TGME49_298960	Toxoplasma gondii family C protein	484	5	0	5	5	0.978	1	0	0.131	0.063	21.87	21.14	1	12.5	Secreted
TGME49_236960	transporter	202	5	2	0	2	0.987	11	0	0.196	0.83	228.6	31.75	10	32	membrane
TGME49_281520	zinc finger	429	56	4	0	4	1	4	0	0.108	0.208	88.47	22.9	4	31	membrane

## Sheet: Candidates_25_70_99
ID	Protein Name	Ortholog No	No_of_sites	P>95%	P>99%	P>95+99%	Vacceed_score	phobius_TM	phobius_SP	signalp_D	targetp_SP	tmhmm_ExpAA	tmhmm_First60	tmhmm_PredHel	wolf_score	wolf_annotation
TGME49_285750	6,7-dihydropteridine reductase	2698	14	3	0	3	0.995	2	0	0.338	0.368	31.72	22.23	1	26.5	Secreted
TGME49_255690	2-C-methyl-D-erythritol 2	1806	31	4	1	5	0.911	0	Y	0.654	0.546	31.57	23.27	1	9	Secreted
TGME49_226755	3'5'-cyclic nucleotide phosphodiesterase domain-containing protein	912	69	1	0	1	1	6	0	0.103	0.022	48.96	0	2	30	membrane
TGME49_217740	3-ketoacyl-(acyl-carrier-protein) reductase	572	1	1	0	1	0.698	0	Y	0.681	0.302	17.35	16.59	0	0	not_screted_or_membrane
TGME49_262430	4-hydroxy-3-methylbut-2-en-1-yl diphosphate synthase	2025	298	1	0	1	0.992	3	0	0.115	0.014	23.13	0	1	5	membrane
TGME49_259130	4-hydroxybenzoate polyprenyl transferase	1910	21	2	2	4	1	7	0	0.138	0.075	111.75	0	5	25	membrane
TGME49_203420	4'-phosphopantetheinyl transferase domain-containing protein	100	77	5	3	8	1	3	0	0.176	0.079	44.48	0.2	2	26	membrane
TGME49_217590	50S ribosomal protein L17	563	89	3	0	3	0.604	0	Y	0.726	0.387	2.44	2.42	0	6.5	membrane
TGME49_243480	50S ribosomal protein L3	1400	21	1	0	1	0.91	0	Y	0.219	0.878	23.42	23.31	1	18.5	Secreted
TGME49_226790	ABC transporter	914	66	10	2	12	0.654	3	0	0.172	0.255	9.09	5.04	0	7	membrane_and_secreted
TGME49_269000	ABC transporter family protein	2273	97	1	0	1	1	5	0	0.172	0.07	96.09	0	4	27	membrane
TGME49_202160	ABC1 family protein	33	16	1	1	2	0.984	1	0	0.214	0.014	21.06	0	1	3	membrane
TGME49_208040	aldo-keto reductase	257	257	2	1	3	0.97	1	0	0.158	0.107	29.35	3.92	1	4.5	membrane_and_secreted
TGME49_262030	ALG6	2013	38	3	2	5	1	13	0	0.113	0.058	214.35	0	9	31	membrane
TGME49_238200	alpha/beta hydrolase fold domain-containing protein	1271	95	5	0	5	0.907	1	0	0.103	0.018	16.49	0	1	20.5	membrane
TGME49_266310	Alpha-1	2174	41	4	0	4	0.939	1	0	0.14	0.074	22.51	9.24	1	3	membrane
TGME49_254200	anticodon binding domain-containing protein	1753	78	4	3	7	0.932	0	Y	0.442	0.747	18.44	18.3	1	14	Secreted
TGME49_304630	ATG C terminal domain-containing protein	3074	2162	9	0	9	0.551	2	0	0.103	0.037	0.15	0	0	29	membrane
TGME49_203270	ATP-dependent Clp endopeptidase	94	35	8	0	8	0.632	0	Y	0.312	0.334	21.55	13.28	0	7	membrane
TGME49_229690	autophagy-related protein 7 atg7	1020	246	11	0	11	0.558	2	0	0.108	0.042	1.06	0	0	29	membrane
TGME49_239320	BolA family protein	1297	44	4	0	4	0.99	1	0	0.143	0.285	22.73	7.91	1	14	membrane
TGME49_314250	bradyzoite rhoptry protein BRP1	3375	5	1	0	1	0.805	0	Y	0.222	0.294	22.65	22.65	1	2	membrane
TGME49_295472	C2 domain-containing protein	2951	159	2	0	2	0.965	1	0	0.154	0.372	23.48	0.06	1	0	not_screted_or_membrane
TGME49_251570	CAAX amino terminal protease family protein	1660	19	2	1	3	1	6	Y	0.84	0.715	129.95	1.21	6	28	membrane
TGME49_269930	calcium binding egf domain-containing protein	2308	66	13	1	14	1	4	0	0.217	0.651	93.23	3.94	4	30	membrane
TGME49_310320	calreticulin family protein	3214	6	1	0	1	0.983	1	Y	0.217	0.473	39.98	18.07	2	12	membrane
TGME49_218770	carrier superfamily protein	604	67	12	5	17	1	2	0	0.144	0.009	64.9	0	3	29	membrane
TGME49_202880	carrier superfamily protein	72	110	8	0	8	0.974	1	0	0.124	0.014	39.74	0.02	1	0	not_screted_or_membrane
TGME49_208560	carrier superfamily protein	271	114	1	0	1	0.991	1	0	0.109	0.104	22.33	0	1	30.5	membrane
TGME49_235650	carrier superfamily protein	1206	96	1	0	1	0.827	0	0	0.153	0.357	30.39	16.69	1	4	membrane_and_secreted
TGME49_307580	CBS domain-containing protein	3147	21	3	2	5	1	5	0	0.222	0.04	99.26	0.32	3	26	membrane
TGME49_254540	CDP-alcohol phosphatidyltransferase superfamily protein	1777	44	1	1	2	0.861	1	0	0.141	0.021	17.64	0.08	0	31	membrane
TGME49_321640	cell division protein CDC48AP	3580	21	2	2	4	0.989	1	0	0.236	0.298	21.3	21.29	1	17.5	membrane
TGME49_265500	chloride transporter	2157	55	55	0	55	0.999	11	0	0.112	0.044	251.21	0	11	30	membrane
TGME49_290330	chloride transporter	2839	32	32	0	32	1	10	0	0.209	0.033	230.04	0	10	28	membrane
TGME49_226110	Copper-exporting ATPase	884	21	3	0	3	0.924	2	0	0.137	0.226	45.57	0.01	2	0	not_screted_or_membrane
TGME49_235402	CorA family Mg2+ transporter protein	1199	34	1	4	5	1	2	0	0.113	0.029	35.33	0	1	25	membrane
TGME49_309240	CorA family Mg2+ transporter protein	3181	346	4	0	4	1	3	0	0.127	0.049	58.29	0	3	30	membrane
TGME49_305190	CorA family Mg2+ transporter protein	3091	97	4	0	4	1	2	0	0.106	0.025	44.67	0	2	31	membrane
TGME49_269750	CrcB family protein	2302	18	2	1	3	0.989	8	0	0.198	0.901	170.6	29.44	8	28	membrane
TGME49_221350	Ctr copper transporter family protein	702	34	6	1	7	0.988	3	0	0.288	0.991	55.57	22.68	3	30	membrane
TGME49_262710	Ctr copper transporter family protein	2041	29	3	0	3	1	3	0	0.122	0.271	56.47	0.37	3	29	membrane
TGME49_204440	cyclic nucleotide-binding domain-containing protein	145	101	6	0	6	0.987	1	0	0.168	0.083	19.44	0	1	28	membrane
TGME49_240770	cytochrome b5 family heme/steroid binding domain-containing protein	1338	22	4	2	6	1	4	0	0.108	0.055	65.29	0	3	31	membrane
TGME49_202800	cytochrome c oxidase assembly protein COX11 protein	67	7	1	0	1	0.978	1	0	0.312	0.075	21.75	0.04	1	5	membrane
TGME49_223440	DEAD/DEAH box helicase domain-containing protein	769	63	8	7	15	0.83	0	Y	0.77	0.923	1.99	1.8	0	22	Secreted
TGME49_227620	dense granule protein GRA2	946	8	1	0	1	0.792	0	Y	0.814	0.9	3.07	3.07	0	26	Secreted
TGME49_227280	dense granule protein GRA3	937	20	0	20	20	0.995	3	0	0.301	0.879	47.22	22.14	2	24	Secreted
TGME49_310780	dense granule protein GRA4	3236	40	2	4	6	0.918	0	Y	0.83	0.956	22.59	14.32	0	28	Secreted
TGME49_286450	dense granule protein GRA5	2728	11	1	2	3	0.988	2	0	0.779	0.879	41.56	20.82	2	20	Secreted
TGME49_275440	dense granule protein GRA6	2495	26	2	8	10	0.993	2	0	0.202	0.854	42.01	22.81	2	22	Secreted
TGME49_203310	dense granule protein GRA7	97	22	0	22	22	0.975	1	Y	0.905	0.958	44.46	22.09	2	17	Secreted
TGME49_254720	dense granule protein GRA8	1786	35	5	3	8	0.932	1	Y	0.803	0.769	33.08	16.64	0	14	Secreted
TGME49_284170	DHHC zinc finger domain-containing protein	2671	207	5	0	5	1	5	0	0.124	0.68	105.66	24.15	3	32	membrane
TGME49_229160	DHHC zinc finger domain-containing protein	997	119	4	0	4	1	3	0	0.11	0.085	71.33	0.02	3	30	membrane
TGME49_266940	DHHC zinc finger domain-containing protein	2191	141	3	0	3	1	3	0	0.161	0.014	88.88	0.02	4	25	membrane
TGME49_272320	DHHC zinc finger domain-containing protein	2412	26	1	0	1	1	4	0	0.144	0.015	65.37	0	3	32	membrane
TGME49_255650	DHHC zinc finger domain-containing protein	1803	4	1	0	1	0.946	5	Y	0.889	0.985	128.21	39.06	6	25	membrane
TGME49_267270	divalent metal transporter	2205	145	6	0	6	0.996	13	0	0.117	0.022	274.88	0	11	31	membrane
TGME49_221330	DNA gyrase/topoisomerase IV	701	76	14	3	17	0.845	0	Y	0.763	0.863	9.92	9.85	0	17	Secreted
TGME49_208580	DNA ligase 1	273	89	1	0	1	0.921	3	0	0.372	0.991	64.75	35.71	4	10.5	membrane
TGME49_277530	DNA topoisomerase domain-containing protein	2527	87	26	0	26	0.995	1	0	0.145	0.148	20.19	16.44	1	21	membrane
TGME49_273930	DNA topoisomerase domain-containing protein	2470	14	1	0	1	0.727	0	0	0.344	0.375	12.33	12.28	0	25	Secreted
TGME49_313120	DNA-directed RNA polymerase	3328	91	3	6	9	0.946	0	Y	0.801	0.843	17.38	17.08	1	14	Secreted
TGME49_201670	DnaJ domain-containing protein	15	102	5	0	5	1	8	0	0.101	0.015	160.19	0	7	30	membrane
TGME49_246340	DnaJ domain-containing protein	1498	8	1	1	2	0.92	3	0	0.191	0.332	66.51	20.09	3	13	membrane
TGME49_216540	dolichyl-phosphate beta-glucosyltransferase	523	163	5	0	5	0.987	3	0	0.223	0.956	41.95	31.92	2	27	membrane
TGME49_214230	Dopey	438	48	6	1	7	0.569	2	0	0.103	0.089	1.57	0	0	31	membrane
TGME49_202830	Elicitor-responsive protein	70	41	1	0	1	0.814	1	0	0.211	0.294	16.38	16.31	0	15	Secreted
TGME49_320150	elongation factor Tu GTP binding domain-containing protein	3533	164	22	8	30	0.599	0	Y	0.586	0.604	2.65	2.17	0	15	Secreted
TGME49_228350	elongation factor Tu GTP binding domain-containing protein	975	29	4	1	5	0.989	4	0	0.224	0.965	37.31	25.07	1	12.5	Secreted
TGME49_305480	elongator complex protein ELP3	3099	100	1	0	1	0.989	1	0	0.098	0.012	22.41	0	1	9	membrane
TGME49_251930	enoyl-acyl carrier reductase ENR	1678	9	0	1	1	0.677	0	Y	0.53	0.944	4.99	4.6	0	15	Secreted
TGME49_232540	FAD binding domain-containing protein	1127	106	9	0	9	0.979	1	0	0.256	0.024	19.77	0.02	1	5	membrane
TGME49_283702	FATC domain-containing protein	2654	157	6	4	10	0.938	8	Y	0.61	0.906	8.77	8.48	0	30	membrane
TGME49_277010	Fe-S metabolism associated domain-containing protein	2518	20	8	1	9	0.877	2	0	0.308	0.805	13.49	10.51	0	23	Secreted
TGME49_301450	FG-GAP repeat-containing protein	3070	499	10	0	10	1	2	0	0.107	0.014	44.64	0	2	28	membrane
TGME49_260220	folate/biopterin transporter subfamily protein	1948	120	3	0	3	0.99	14	0	0.234	0.08	272.54	22.09	13	29	membrane
TGME49_270800	GAF domain-containing protein	2351	30	3	1	4	0.799	3	0	0.129	0.014	47	0.04	0	2	membrane
TGME49_242010	glucose inhibited division protein A subfamily protein	1356	100	16	6	22	0.854	1	0	0.169	0.07	13.33	13.2	0	28	membrane
TGME49_283780	glucose-6-phosphate isomerase GPI	2659	9	0	1	1	0.891	1	0	0.177	0.175	24.19	13.86	1	0	not_screted_or_membrane
TGME49_274110	glycoprotease family protein	2479	225	12	0	12	0.599	0	Y	0.736	0.779	1.62	1.62	0	13	Secreted
TGME49_320588	glycosyl hydrolases family 35 protein	3556	99	8	7	15	0.898	0	Y	0.21	0.229	18.57	17.6	1	11	Secreted
TGME49_227790	glycosyltransferase	949	33	3	3	6	0.836	1	0	0.117	0.081	25.85	3.82	0	22	membrane
TGME49_308000	Gpi16 subunit	3154	19	2	0	2	0.995	2	0	0.255	0.148	42.12	20.21	2	25	membrane
TGME49_214920	GPI-anchored wall transfer protein GWT1	462	183	11	2	13	0.997	14	0	0.131	0.12	290.4	18.69	13	31.5	membrane
TGME49_262510	GTP-binding protein engB	2030	18	2	1	3	0.875	0	Y	0.249	0.149	21.79	21.42	1	7.5	membrane
TGME49_226100	haloacid dehalogenase family hydrolase domain-containing protein	883	34	34	0	34	1	3	Y	0.211	0.198	66.65	0.02	3	6	membrane_and_secreted
TGME49_264752	HEAT repeat-containing protein	2124	116	116	0	116	0.899	1	Y	0.689	0.87	5.09	4.75	0	29	membrane
TGME49_290990	HEAT repeat-containing protein	2863	285	13	0	13	0.607	2	0	0.106	0.034	11.32	0	0	5.5	membrane
TGME49_280390	HEAT repeat-containing protein	2603	172	6	0	6	0.551	2	0	0.103	0.044	0.35	0	0	29	membrane
TGME49_255390	HEAT repeat-containing protein	1801	83	3	2	5	0.651	2	0	0.102	0.038	6.74	0	0	31	membrane
TGME49_261850	helicase	2005	297	11	0	11	0.97	1	0	0.11	0.087	22.41	18.85	1	7	membrane
TGME49_204080	histidine acid phosphatase superfamily protein	130	73	6	4	10	0.886	2	Y	0.604	0.216	7.92	5.97	0	14.5	membrane
TGME49_319662	histone lysine methyltransferase	3515	38	5	1	6	0.94	0	Y	0.902	0.716	20.81	20.79	1	14	Secreted
TGME49_226810	histone lysine methyltransferase SET1	916	1515	207	10	217	0.561	2	0	0.117	0.119	0.57	0	0	31	membrane
TGME49_244030	inner membrane complex protein IMC3	1423	76	2	0	2	1	4	0	0.109	0.072	88.42	0	4	25	membrane
TGME49_277030	isoleucyl-tRNA synthetase	2519	73	5	0	5	0.825	2	Y	0.581	0.374	10.04	0.35	0	17	membrane
TGME49_306470	isoprenylcysteine carboxyl methyltransferase (icmt) family protein	3131	29	3	0	3	1	5	Y	0.157	0.041	136.79	19.32	4	31	membrane
TGME49_294040	KDEL endoplasmic reticulum proteinretention receptor 2 (KDELR2)	2922	18	0	1	1	0.974	7	Y	0.471	0.997	129.9	33.93	5	21	membrane
TGME49_252070	KRUF family protein	1682	49	4	0	4	0.887	0	Y	0.386	0.915	40.7	39.53	2	12	membrane
TGME49_244580	L1P family of ribosomal protein	1454	25	25	0	25	0.546	0	Y	0.119	0.05	15.02	9.65	0	18	membrane
TGME49_262400	lipase	2022	35	4	2	6	0.928	0	Y	0.377	0.938	20.72	20.68	1	17	Secreted
TGME49_254330	lipase	1764	47	2	2	4	0.532	1	Y	0.282	0.417	15.42	0.42	0	6	membrane
TGME49_315640	lipoyl(octanoyl) transferase	3434	35	35	0	35	0.98	1	0	0.192	0.047	23.67	0.11	1	0	not_screted_or_membrane
TGME49_207910	manganese resistance 1 protein	249	9	1	1	2	0.999	11	0	0.12	0.027	237.41	0	11	32	membrane
TGME49_242020	mannosyl-oligosaccharide glucosidase	1357	31	31	0	31	0.908	1	Y	0.2	0.181	22.55	20.2	1	5.5	membrane_and_secreted
TGME49_243280	Met-10+ like-protein	1389	16	1	4	5	0.707	0	Y	0.802	0.741	1.72	1.7	0	9	membrane_and_secreted
TGME49_260300	metal cation transporter	1955	242	2	0	2	1	6	Y	0.54	0.699	75.03	0.04	2	32	membrane
TGME49_208730	microneme protein	275	18	5	1	6	0.932	0	Y	0.381	0.91	20.83	20.83	1	22	Secreted
TGME49_267680	microneme protein MIC12	2223	10	0	1	1	0.753	0	Y	0.658	0.732	9.85	2.26	0	14	membrane
TGME49_247195	microneme protein MIC15	1523	302	13	0	13	0.99	1	Y	0.268	0.192	20.91	3.27	1	24	membrane
TGME49_200240	microneme protein MIC17B	3	40	6	1	7	0.838	0	Y	0.581	0.5	4.36	4.36	0	31	Secreted
TGME49_228680	mitochondrial carrier superfamily protein	989	72	1	0	1	1	5	0	0.098	0.032	108.5	0	5	6	membrane
TGME49_223060	MORN repeat-containing protein	765	55	2	0	2	1	8	0	0.135	0.091	184.59	4.45	8	29	membrane
TGME49_273290	Mpv17 / PMP22 family protein	2440	23	0	1	1	0.919	1	0	0.13	0.011	59.13	0	3	5	membrane
TGME49_300250	MtN3/saliva family protein	3035	48	1	0	1	0.988	7	Y	0.42	0.892	182.69	21.36	9	28	membrane
TGME49_220280	mucin family glycoprotein	669	21	4	6	10	0.661	0	Y	0.609	0.807	0.31	0.31	0	20	Secreted
TGME49_305180	Na+/H+ exchanger NHE3	3090	109	5	0	5	0.996	14	0	0.109	0.058	229.93	0	10	28	membrane
TGME49_258110	N-acetylglucosaminylphosphatidylinositol deacetylase	1876	16	1	1	2	0.889	1	0	0.198	0.61	35.61	22.06	1	5	membrane_and_secreted
TGME49_320490	N-acyl-phosphatidylethanolamine-hydrolyzing phospholipase D family protein	3551	35	3	2	5	0.997	2	0	0.112	0.031	40	0	1	19	membrane
TGME49_288440	NEK kinase	2769	184	8	4	12	0.859	3	0	0.23	0.447	12.33	0.01	0	25	membrane
TGME49_259920	Nitric-oxide synthase	1933	219	9	0	9	0.847	0	Y	0.765	0.984	6.35	6.08	0	22	membrane
TGME49_285690	notch (dsl) domain-containing protein	2693	64	0	1	1	0.78	0	Y	0.685	0.929	2.73	2.73	0	29	Secreted
TGME49_229710	OTU family cysteine protease	1022	37	2	3	5	0.995	3	Y	0.32	0.942	38.42	21.42	1	17.5	Secreted
TGME49_253960	oxidoreductase	1743	14	14	0	14	0.604	0	Y	0.483	0.815	2.74	0.13	0	27	Secreted
TGME49_309265	oxidoreductase	3182	19	1	1	2	1	3	0	0.219	0.142	64.53	0.16	1	29	membrane
TGME49_270100	oxidoreductase	2317	7	0	1	1	0.984	1	0	0.138	0.12	18.24	0.01	1	10	membrane
TGME49_263980	pentatricopeptide repeat domain-containing protein	2104	74	17	0	17	0.861	3	0	0.109	0.033	11.27	0	0	28	membrane
TGME49_252440	peptidase c13 family protein	1696	8	1	0	1	0.761	2	Y	0.206	0.163	13.55	0.2	0	23	membrane
TGME49_262825	peptidase family c50 protein	2049	317	78	1	79	0.625	6	0	0.111	0.033	0.89	0	0	30	membrane
TGME49_228360	peptidyl-prolyl isomerase FKBP12	976	52	2	0	2	0.991	1	0	0.164	0.06	22.74	0	1	14.5	Secreted
TGME49_258120	Pex2 / Pex12 amino terminal region protein	1877	42	2	7	9	0.511	4	0	0.141	0.116	13.01	0.17	0	0	not_screted_or_membrane
TGME49_310350	PGAP1 family protein	3217	130	44	1	45	0.826	2	Y	0.547	0.965	1.54	1.1	0	28	membrane
TGME49_205040	PGAP1 family protein	154	248	19	0	19	1	10	0	0.103	0.022	204.4	0	8	30	membrane
TGME49_263785	phosphatidate cytidylyltransferase	2100	52	9	2	11	1	12	0	0.101	0.027	174.41	0	4	30	membrane
TGME49_273540	phosphatidylserine synthase	2450	61	1	0	1	1	9	0	0.107	0.015	197.17	0	8	29	membrane
TGME49_265830	phosphodiesterase/alkaline phosphatase D family protein	2162	33	2	1	3	0.988	1	Y	0.206	0.263	24.87	0.06	1	4.5	membrane_and_secreted
TGME49_283720	phosphotyrosyl phosphate activator (ptpa) protein	2655	14	2	1	3	0.651	0	Y	0.449	0.32	5.48	5.46	0	12.5	Secreted
TGME49_271420	porphobilinogen deaminase	2380	12	2	0	2	0.987	1	0	0.294	0.731	18.66	18.64	1	12	Secreted
TGME49_215100	PP-loop family protein	473	31	3	0	3	0.993	2	0	0.164	0.303	38.81	19.62	2	18	membrane
TGME49_275410	Proteasome/cyclosome repeat-containing protein	2492	57	6	0	6	0.877	7	Y	0.754	0.737	6.99	0.05	0	26	membrane
TGME49_239440	protein kinase (incomplete catalytic triad)	1304	39	3	2	5	0.985	5	Y	0.824	0.886	31.32	0.03	0	31	membrane
TGME49_274170	protein kinase (incomplete catalytic triad)	2483	35	3	0	3	0.76	0	Y	0.722	0.958	0.15	0.06	0	26	Secreted
TGME49_254410	protein phosphatase 2C	1768	85	1	0	1	0.929	4	0	0.243	0.738	19.11	9.7	0	7.5	membrane_and_secreted
TGME49_244450	protein phosphatase 2C domain-containing protein	1449	73	4	0	4	0.821	0	Y	0.732	0.913	7.68	7.67	0	16	Secreted
TGME49_214110	protein yipf5	431	23	5	1	6	1	5	0	0.137	0.012	97.1	0	4	31	membrane
TGME49_272290	pyruvate dehydrogenase complex subunit PD-HE1Beta	2410	3	1	0	1	0.814	0	Y	0.77	0.948	5.3	4.63	0	17.5	Secreted
TGME49_299070	pyruvate kinase PyKII	3007	108	2	0	2	0.934	1	0	0.114	0.025	18.52	0	1	18	membrane
TGME49_320620	queuine tRNA ribosyl transferase	3558	85	2	0	2	0.595	0	Y	0.55	0.742	0.95	0.52	0	18	Secreted
TGME49_315958	radical SAM domain-containing protein	3455	20	20	0	20	0.881	0	0	0.707	0.96	15.16	7.11	0	26	Secreted
TGME49_226430	reticulon protein	897	18	2	1	3	0.994	3	0	0.115	0.51	62.69	27.24	3	30	membrane
TGME49_294690	rhomboid protease ROM5	2936	23	2	0	2	1	8	0	0.101	0.013	138.11	0	6	29	membrane
TGME49_258230	rhoptry kinase family protein ROP20	1883	17	17	0	17	0.888	0	Y	0.283	0.523	18.94	18.92	1	9.5	Secreted
TGME49_252360	rhoptry kinase family protein ROP24 (incomplete catalytic triad)	1690	48	1	0	1	0.835	3	Y	0.763	0.959	3.5	2.46	0	17	Secreted
TGME49_315940	rhoptry protein	3454	92	3	0	3	1	12	0	0.191	0.077	223.61	0.01	9	31	membrane
TGME49_312270	rhoptry protein ROP13	3293	27	2	4	6	0.954	0	Y	0.528	0.825	21.58	16.8	1	27	Secreted
TGME49_262730	rhoptry protein ROP16	2042	38	1	2	3	0.698	0	Y	0.865	0.909	2.5	2.44	0	11.5	membrane_and_secreted
TGME49_205250	rhoptry protein ROP18	168	86	4	7	11	0.98	1	0	0.263	0.739	19.46	19.44	1	8.5	membrane
TGME49_215775	rhoptry protein ROP8	501	134	23	19	42	0.859	0	Y	0.572	0.455	23.46	17.89	1	3	membrane_and_secreted
TGME49_314295	ribosomal l25 family protein	3378	47	8	1	9	0.998	2	0	0.142	0.08	39.02	11.61	2	24	membrane
TGME49_220300	ribosomal protein L15 protein	670	88	9	4	13	0.909	0	Y	0.4	0.964	22.91	22.91	1	12	Secreted
TGME49_313550	ribosomal protein RPL22	3354	100	4	0	4	0.724	0	Y	0.565	0.969	1.34	1.24	0	24	Secreted
TGME49_275330	ribosomal protein RPL29	2488	128	4	0	4	0.8	0	Y	0.341	0.251	21.97	21.97	1	0	not_screted_or_membrane
TGME49_285530	ribosomal protein RPL35	2688	22	6	1	7	0.784	0	Y	0.877	0.731	0.23	0.02	0	25	Secreted
TGME49_217670	ribosomal protein RPS6	565	186	8	0	8	1	4	0	0.108	0.047	97.28	0	3	27	membrane
TGME49_218850	ribosomal protein RPS9	609	20	1	0	1	0.988	1	0	0.369	0.822	22.58	22.53	1	24	Secreted
TGME49_216610	ribosomal RNA large subunit methyltransferase J protein	526	125	8	0	8	0.753	2	0	0.104	0.084	9.71	0	0	28	membrane
TGME49_312370	RNA pseudouridine synthase superfamily protein	3299	147	6	10	16	0.609	0	Y	0.674	0.927	0.06	0.06	0	16	Secreted
TGME49_202640	RNA pseudouridine synthase superfamily protein	58	74	7	0	7	0.737	1	0	0.161	0.074	11.2	10.37	0	23	membrane
TGME49_314970	root hair defective 3 gtp-binding protein (rhd3) protein	3409	35	1	0	1	1	2	0	0.1	0.088	43.71	0.01	2	29	membrane
TGME49_316230	SAC1 phosphoinositide phosphatase	3464	94	5	0	5	1	5	0	0.13	0.059	68.28	0.03	2	31.5	membrane
TGME49_207120	Sad1/UNC family protein	224	76	6	12	18	0.818	1	0	0.096	0.056	15.55	0	0	29	membrane
TGME49_208850	SAG-related sequence SRS11	278	15	1	0	1	0.732	0	Y	0.646	0.921	2.4	1.03	0	24.5	Secreted
TGME49_321490	SAG-related sequence SRS12A	3574	20	20	0	20	0.824	0	Y	0.265	0.234	21.87	20.5	1	5	membrane_and_secreted
TGME49_321480	SAG-related sequence SRS12B	3573	42	3	0	3	0.912	0	Y	0.315	0.344	21.46	20.9	1	15.5	membrane
TGME49_321470	SAG-related sequence SRS12D	3572	37	13	0	13	0.935	1	Y	0.389	0.431	43.24	36.6	2	13	membrane
TGME49_320240	SAG-related sequence SRS15B	3541	45	1	0	1	0.857	0	Y	0.551	0.129	20.68	18.02	1	3.5	membrane_and_secreted
TGME49_320230	SAG-related sequence SRS15C	3540	55	6	3	9	0.992	1	Y	0.553	0.193	21.98	16.59	1	21	membrane
TGME49_320200	SAG-related sequence SRS16A	3538	40	9	4	13	0.935	0	Y	0.397	0.375	19.94	17.89	1	15.5	membrane
TGME49_320190	SAG-related sequence SRS16B	3537	70	6	21	27	0.897	0	Y	0.273	0.188	18.74	16.17	1	13	Secreted
TGME49_320180	SAG-related sequence SRS16C	3536	4	1	0	1	0.821	0	Y	0.342	0.223	21.73	17.21	1	4	membrane_and_secreted
TGME49_319350	SAG-related sequence SRS17B	3505	36	0	2	2	0.99	1	Y	0.709	0.977	33.92	14.86	2	18.5	Secreted
TGME49_301150	SAG-related sequence SRS19B	3051	63	3	2	5	0.652	0	Y	0.346	0.193	16.14	14.08	0	11.5	Secreted
TGME49_301170	SAG-related sequence SRS19D	3052	47	47	0	47	0.837	0	Y	0.388	0.143	25.41	9.01	1	4	membrane_and_secreted
TGME49_238440	SAG-related sequence SRS22A	1277	28	9	9	18	0.59	0	Y	0.742	0.782	5.61	0.04	0	6.5	membrane_and_secreted
TGME49_238460	SAG-related sequence SRS22B	1278	6	1	1	2	0.727	0	Y	0.808	0.884	2.04	0	0	27	Secreted
TGME49_238470	SAG-related sequence SRS22C	1279	24	1	0	1	0.773	0	Y	0.906	0.925	7.35	0.09	0	17	Secreted
TGME49_238850	SAG-related sequence SRS22I	1283	23	4	10	14	0.518	0	Y	0.597	0.846	6.86	0.02	0	12	Secreted
TGME49_239090	SAG-related sequence SRS23	1294	36	6	7	13	0.988	1	Y	0.851	0.972	36.61	15.65	1	30	Secreted
TGME49_329710	SAG-related sequence SRS26I	3606	51	8	1	9	0.947	0	Y	0.888	0.887	20.83	20.68	1	20	Secreted
TGME49_233480	SAG-related sequence SRS29C	1148	55	3	0	3	0.97	2	Y	0.39	0.174	17.78	17.43	0	25	Secreted
TGME49_273120	SAG-related sequence SRS30C	2435	20	5	0	5	0.895	1	0	0.161	0.141	26.05	19.35	1	3	membrane
TGME49_273110	SAG-related sequence SRS30D	2434	30	4	3	7	0.998	2	0	0.175	0.111	35.19	0.03	1	23	membrane
TGME49_271050	SAG-related sequence SRS34A	2365	33	3	0	3	0.891	0	Y	0.796	0.957	10	9.77	0	31	Secreted
TGME49_280570	SAG-related sequence SRS35A	2610	23	0	3	3	0.988	1	Y	0.655	0.894	41.87	19.24	2	22	Secreted
TGME49_292260	SAG-related sequence SRS36B	2889	11	1	0	1	0.993	1	Y	0.249	0.426	25.08	17.05	1	19	Secreted
TGME49_210330	SAG-related sequence SRS37B	324	57	1	0	1	0.948	0	Y	0.808	0.939	22.57	19.51	1	17.5	Secreted
TGME49_267130	SAG-related sequence SRS38A	2203	25	2	2	4	0.65	1	Y	0.256	0.334	7.27	6.61	0	27	Secreted
TGME49_267140	SAG-related sequence SRS38B	2204	98	18	6	24	0.871	1	Y	0.17	0.136	29.25	11.44	0	20	membrane
TGME49_281930	SAG-related sequence SRS39	2645	16	2	0	2	0.844	0	Y	0.753	0.669	8.09	4.52	0	21	Secreted
TGME49_224760	SAG-related sequence SRS40E	825	58	15	2	17	0.778	0	Y	0.273	0.078	19.75	18.96	1	0	not_screted_or_membrane
TGME49_224750	SAG-related sequence SRS40F	824	30	6	1	7	0.904	0	Y	0.246	0.089	23.89	19.54	1	12.5	Secreted
TGME49_275380	SAG-related sequence SRS47D	2490	64	1	0	1	0.693	0	Y	0.527	0.7	0.3	0.26	0	30	Secreted
TGME49_315320	SAG-related sequence SRS52A	3420	49	1	0	1	0.985	1	Y	0.502	0.952	37.55	21.95	1	29.5	Secreted
TGME49_315330	SAG-related sequence SRS52D	3421	18	1	0	1	0.725	1	0	0.1	0.04	19.1	0	0	21	membrane
TGME49_315380	SAG-related sequence SRS53B	3426	58	13	0	13	0.945	0	Y	0.856	0.873	25.11	19.73	1	17.5	Secreted
TGME49_315400	SAG-related sequence SRS53D	3428	27	27	0	27	0.996	1	0	0.173	0.028	29.56	0	1	20	membrane
TGME49_315410	SAG-related sequence SRS53F	3429	23	3	0	3	0.866	0	Y	0.644	0.72	7.9	4.87	0	31	Secreted
TGME49_315740	SAG-related sequence SRS54	3441	40	2	0	2	0.887	1	0	0.122	0.152	22.38	19.85	0	21	Secreted
TGME49_309300	SAG-related sequence SRS55A	3184	12	2	0	2	0.907	1	Y	0.687	0.789	12.99	3.25	0	26	Secreted
TGME49_309330	SAG-related sequence SRS55F	3185	37	11	5	16	0.819	1	Y	0.54	0.591	9.83	0.4	0	21.5	membrane
TGME49_309352	SAG-related sequence SRS55N	3186	43	10	4	14	0.868	1	Y	0.281	0.567	29.49	13.06	0	17	Secreted
TGME49_246070	SAG-related sequence SRS56	1493	39	1	0	1	0.992	1	0	0.104	0.073	22.43	0.26	1	31	membrane
TGME49_308020	SAG-related sequence SRS57	3603	17	5	1	6	0.992	1	0	0.293	0.47	21.65	19.76	1	19	membrane
TGME49_251958	SAG-related sequence SRS59B	1681	53	6	3	9	0.971	1	Y	0.833	0.961	40.25	20.65	1	16.5	membrane
TGME49_217780	Sec20 protein	576	9	0	3	3	1	2	0	0.109	0.033	41.42	0	2	27	membrane
TGME49_228660	Sec7 domain-containing protein	988	65	11	1	12	0.917	3	0	0.139	0.051	14.98	0.09	0	30	membrane
TGME49_312300	Sec7 domain-containing protein	3294	57	5	2	7	0.87	3	0	0.104	0.029	24.15	0	0	5	membrane
TGME49_233810	Sel1 repeat-containing protein	1156	110	15	4	19	0.914	2	0	0.109	0.006	23.06	0	0	26	membrane
TGME49_290840	serine protease	2857	6	1	1	2	0.998	2	0	0.242	0.94	44.07	14.79	1	24.5	membrane
TGME49_208430	serine proteinase inhibitor PI-2	265	50	1	0	1	0.735	0	Y	0.667	0.839	0.3	0.3	0	25	Secreted
TGME49_259230	site-specific recombinase	1919	30	0	2	2	0.987	2	0	0.467	0.974	23.6	22.22	1	10.5	Secreted
TGME49_225108	SNF7 family protein	848	95	14	5	19	0.954	0	Y	0.872	0.889	20.66	20.1	1	24	Secreted
TGME49_314340	Sodium:neurotransmitter symporter family protein	3381	168	16	10	26	0.998	12	0	0.106	0.042	265.26	0	11	32	membrane
TGME49_204050	subtilisin SUB1	127	85	3	0	3	0.815	0	Y	0.725	0.887	9.71	6.4	0	14.5	Secreted
TGME49_319970	subtilisin SUB10	3527	80	4	0	4	0.988	1	0	0.137	0.077	24.54	19.48	1	14.5	membrane
TGME49_273445	sufB/sufD domain-containing protein	2448	284	24	0	24	0.977	1	0	0.105	0.025	17.72	0	1	8.5	membrane
TGME49_201260	sugar transporter ST3	12	140	1	0	1	0.999	12	0	0.103	0.056	243.53	0	10	32	membrane
TGME49_223480	sushi domain (scr repeat) domain-containing protein	771	202	13	0	13	1	2	0	0.102	0.055	27.6	0	1	30	membrane
TGME49_215250	thiamin pyrophosphokinase	477	31	2	1	3	0.955	2	0	0.143	0.358	24.87	22.56	1	6	membrane
TGME49_314890	ThiF family protein	3405	514	82	3	85	1	4	0	0.143	0.036	45.85	0.41	2	29	membrane
TGME49_212100	ThiF family protein	365	33	2	6	8	0.988	1	Y	0.391	0.52	36.33	19.57	2	18	membrane
TGME49_247350	thioredoxin domain-containing protein	1532	40	1	0	1	0.982	3	0	0.333	0.86	83.69	23.01	4	27	membrane
TGME49_255370	TIC20	1800	57	1	1	2	0.981	3	Y	0.849	0.984	97.82	16.4	4	22	membrane
TGME49_214080	toxofilin	430	39	5	9	14	0.945	0	Y	0.736	0.957	16.77	16.77	1	29	Secreted
TGME49_278320	Toxoplasma gondii family A protein	2567	153	25	6	31	0.76	0	Y	0.665	0.863	6.85	0.66	0	19	Secreted
TGME49_278080	Toxoplasma gondii family A protein	2554	22	22	0	22	0.672	0	Y	0.77	0.792	5.21	2.43	0	7.5	membrane_and_secreted
TGME49_278430	Toxoplasma gondii family A protein	2574	41	5	11	16	0.824	1	Y	0.704	0.932	12.78	0.43	0	17	Secreted
TGME49_278400	Toxoplasma gondii family A protein	2571	93	13	2	15	0.792	0	Y	0.716	0.942	2.3	2.29	0	31	Secreted
TGME49_243190	Toxoplasma gondii family A protein	1386	46	4	5	9	0.918	0	Y	0.892	0.938	22.9	14.1	0	27	Secreted
TGME49_243170	Toxoplasma gondii family A protein	1385	51	6	2	8	0.874	1	Y	0.889	0.942	14.39	5.81	0	20.5	Secreted
TGME49_278420	Toxoplasma gondii family A protein	2573	46	8	0	8	0.743	0	Y	0.637	0.871	14.19	0.53	0	21	Secreted
TGME49_278360	Toxoplasma gondii family A protein	2569	44	4	2	6	0.997	1	Y	0.704	0.949	19.42	0.63	1	15.5	Secreted
TGME49_266330	Toxoplasma gondii family A protein	2176	149	6	0	6	0.85	1	Y	0.65	0.808	12.16	0.13	0	12.5	Secreted
TGME49_278365	Toxoplasma gondii family A protein	2570	16	1	4	5	0.953	1	Y	0.724	0.939	18.65	8.53	0	25	Secreted
TGME49_243140	Toxoplasma gondii family A protein	1383	33	1	4	5	0.939	1	Y	0.657	0.914	18.19	0.26	1	19.5	Secreted
TGME49_278090	Toxoplasma gondii family A protein	2555	30	2	2	4	0.933	1	Y	0.779	0.951	29.43	11.46	0	12	Secreted
TGME49_278330	Toxoplasma gondii family A protein	2566	16	4	0	4	0.816	0	Y	0.738	0.802	3.06	0.78	0	22	Secreted
TGME49_278410	Toxoplasma gondii family A protein	2572	13	1	1	2	0.922	1	Y	0.669	0.926	24.17	7.74	0	11	membrane
TGME49_278350	Toxoplasma gondii family A protein	2568	105	2	0	2	0.913	1	Y	0.763	0.919	17.41	0.94	0	13.5	Secreted
TGME49_278290	Toxoplasma gondii family A protein	2564	17	0	1	1	0.977	1	0	0.11	0.045	17.39	0	1	9	membrane
TGME49_243150	Toxoplasma gondii family A protein	1384	61	1	0	1	0.832	1	Y	0.766	0.953	11.89	0.97	0	19	Secreted
TGME49_264225	Toxoplasma gondii family B protein	2110	62	20	4	24	0.995	1	Y	0.621	0.896	22.32	1.14	1	25	Secreted
TGME49_298090	Toxoplasma gondii family B protein	3018	21	5	1	6	0.997	1	Y	0.64	0.902	20.48	0.26	1	17.5	Secreted
TGME49_274290	Toxoplasma gondii family B protein	2486	4	0	4	4	0.992	1	0	0.147	0.474	21.32	0.01	1	24	Secreted
TGME49_301890	Toxoplasma gondii family B protein	3071	25	1	0	1	0.988	1	Y	0.22	0.403	21.34	0.33	1	22	Secreted
TGME49_220080	Toxoplasma gondii family C protein	656	18	18	0	18	0.998	2	0	0.102	0.331	40.68	6.96	2	27	membrane
TGME49_298960	Toxoplasma gondii family C protein	3002	5	0	5	5	0.978	1	0	0.131	0.063	21.87	21.14	1	12.5	Secreted
TGME49_200130	Toxoplasma gondii family C protein	2	8	1	0	1	0.998	2	0	0.182	0.228	40.46	19.01	2	28	membrane
TGME49_240325	Toxoplasma gondii family E protein	1326	28	1	0	1	0.992	1	0	0.098	0.063	20.21	0	1	17	membrane
TGME49_293570	translocation protein sec62	2918	26	4	0	4	1	3	0	0.165	0.141	61.73	0.01	2	26	membrane
TGME49_226060	transmembrane amino acid transporter protein	879	18	11	0	11	1	11	0	0.103	0.025	212.15	0	10	29	membrane
TGME49_311080	transporter	3254	104	31	10	41	0.999	13	0	0.138	0.012	243.19	0	10	31	membrane
TGME49_319740	transporter	3518	20	20	0	20	0.975	10	0	0.442	0.98	214.71	43.4	7	32	membrane
TGME49_216820	transporter	536	23	0	3	3	1	11	0	0.108	0.102	229.47	0.01	11	29	membrane
TGME49_297245	transporter	2967	13	2	0	2	0.999	12	0	0.112	0.05	253.45	0	11	31	membrane
TGME49_236960	transporter	1239	5	2	0	2	0.987	11	0	0.196	0.83	228.6	31.75	10	32	membrane
TGME49_205265	transporter	169	123	2	0	2	0.887	23	0	0.117	0.112	506.62	4.8	20	31	membrane
TGME49_229150	transporter	996	95	1	0	1	0.999	11	0	0.125	0.016	237.76	0	11	28	membrane
TGME49_266750	transporter/permease protein	2186	44	2	0	2	1	8	0	0.211	0.701	169.23	21.16	7	32	membrane
TGME49_271860	tRNA (Uracil-5-)-methyltransferase	2393	76	4	0	4	0.985	1	0	0.281	0.33	21.73	21.73	1	17	Secreted
TGME49_286180	tRNA ligases class I (M) protein	2717	496	27	1	28	0.974	4	0	0.493	0.969	35.12	34.8	2	18	membrane
TGME49_220350	tRNA ligases class II (D	675	37	37	0	37	0.881	0	Y	0.3	0.177	20.88	20.65	1	8	membrane
TGME49_309110	tRNA methyl transferase	3179	142	15	10	25	0.783	0	Y	0.845	0.91	1.49	1.49	0	20.5	Secreted
TGME49_216500	tRNA synthetase	521	109	109	0	109	0.925	0	Y	0.345	0.963	22.53	22.33	1	22	membrane
TGME49_254110	tryptophanyl-tRNA synthetase (TrpRS1)	1748	21	3	4	7	0.918	0	Y	0.331	0.933	20.14	19.94	1	19.5	Secreted
TGME49_273410	tyrosine-tRNA ligase	2446	86	6	2	8	0.855	2	Y	0.24	0.164	22	6.52	0	9.5	membrane
TGME49_249160	UAA transporter family protein	1601	104	5	0	5	1	8	0	0.242	0.705	158.53	21.67	6	30	membrane
TGME49_270595	UBA/TS-N domain-containing protein	2339	593	44	47	91	0.616	4	0	0.105	0.132	0.18	0	0	30	membrane
TGME49_285700	ubiquitin fusion degradation protein UFD1AP	2694	32	5	2	7	0.542	1	0	0.137	0.155	17.8	0.21	0	16	Secreted
TGME49_267380	UDP-galactose transporter subfamily protein	2212	20	2	0	2	0.987	10	0	0.309	0.819	213.55	24.16	10	29	membrane
TGME49_289940	uroporphyrinogen decarboxylase	2823	140	6	0	6	0.945	2	0	0.111	0.176	26.14	15.07	1	5	membrane
TGME49_290720	vacuolar proton translocating ATPase subunit	2855	109	18	2	20	1	6	0	0.13	0.11	136.55	0	6	30.5	membrane
TGME49_273800	WD domain	2464	558	19	0	19	0.545	2	0	0.192	0.649	2.47	0.01	0	28	membrane
TGME49_213060	WD domain	386	19	4	1	5	0.623	2	Y	0.279	0.526	5.09	0.01	0	27	membrane
TGME49_253170	zinc carboxypeptidase	1711	24	3	0	3	1	2	0	0.111	0.022	38.46	0	1	31	membrane
TGME49_202910	zinc carboxypeptidase superfamily protein	75	34	1	0	1	0.604	0	Y	0.521	0.772	0.91	0.85	0	26	Secreted
TGME49_264860	zinc finger	2129	208	18	10	28	0.616	4	0	0.107	0.013	1.76	0	0	25	membrane
TGME49_304750	zinc finger	3080	93	8	1	9	0.994	8	0	0.153	0.785	165.85	30.25	7	32	membrane

## Sheet: Candidates_55_70_90
ID	Protein Name	Ortholog No	No_of_sites	P>95%	P>99%	P>95+99%	phobius_TM	phobius_SP	signalp_D	targetp_SP	tmhmm_ExpAA	tmhmm_First60	tmhmm_PredHel	wolf_score	wolf_annotation	Vacceed_score
TGME49_311720	chaperonin protein BiP	284	6	0	6	6	0	Y	0.882	0.964	20.86	20.83	1	0	not_screted_or_membrane	0.835
TGME49_260500	COPI associated protein	176	2	0	1	1	4	0	0.106	0.186	88.91	4.12	4	29	membrane	1
TGME49_207910	manganese resistance 1 protein	16	18	4	0	4	11	0	0.12	0.027	237.41	0	11	32	membrane	0.999
TGME49_320230	SAG-related sequence SRS15C	302	41	4	3	7	1	Y	0.553	0.193	21.98	16.59	1	21	membrane	0.992
TGME49_320190	SAG-related sequence SRS16B	301	72	6	20	26	0	Y	0.273	0.188	18.74	16.17	1	13	Secreted	0.897
TGME49_238440	SAG-related sequence SRS22A	115	27	4	2	6	0	Y	0.742	0.782	5.61	0.04	0	6.5	membrane_and_secreted	0.59
TGME49_238470	SAG-related sequence SRS22C	116	24	3	0	3	0	Y	0.906	0.925	7.35	0.09	0	17	Secreted	0.773
TGME49_238850	SAG-related sequence SRS22I	117	38	19	14	33	0	Y	0.597	0.846	6.86	0.02	0	12	Secreted	0.518
TGME49_207005	SAG-related sequence SRS48Q	13	50	11	3	14	1	0	0.306	0.163	6.38	3.92	0	23	Secreted	0.594
TGME49_290160	sortilin	246	4	0	1	1	2	0	0.157	0.031	34.72	0.01	1	19	membrane	0.998
TGME49_214080	toxofilin	32	33	3	5	8	0	Y	0.736	0.957	16.77	16.77	1	29	Secreted	0.945
TGME49_278290	Toxoplasma gondii family A protein	227	85	5	0	5	1	0	0.11	0.045	17.39	0	1	9	membrane	0.977
TGME49_236960	transporter	111	5	2	0	2	11	0	0.196	0.83	228.6	31.75	10	32	membrane	0.987
TGME49_268630	YagE family protein	202	4	1	1	2	1	0	0.101	0.057	19.17	0	1	0	not_screted_or_membrane	0.91

## Sheet: Candidates_55_70_95
ID	Protein Name	Ortholog No	No_of_sites	P>95%	P>99%	P>95+99%	Vacceed_score	phobius_TM	phobius_SP	signalp_D	targetp_SP	tmhmm_ExpAA	tmhmm_First60	tmhmm_PredHel	wolf_score	wolf_annotation
TGME49_260500	COPI associated protein	320	2	0	1	1	1	4	0	0.106	0.186	88.91	4.12	4	29	membrane
TGME49_227280	dense granule protein GRA3	152	20	0	20	20	0.995	3	0	0.301	0.879	47.22	22.14	2	24	Secreted
TGME49_310780	dense granule protein GRA4	539	82	18	3	21	0.918	0	Y	0.83	0.956	22.59	14.32	0	28	Secreted
TGME49_207910	manganese resistance 1 protein	38	18	4	0	4	0.999	11	0	0.12	0.027	237.41	0	11	32	membrane
TGME49_252440	peptidase c13 family protein	288	20	15	0	15	0.761	2	Y	0.206	0.163	13.55	0.2	0	23	membrane
TGME49_238040	protein disulfide-isomerase domain-containing protein	211	33	2	0	2	0.977	1	0	0.108	0.056	20.88	16.1	1	7	membrane
TGME49_262730	rhoptry protein ROP16	340	38	1	2	3	0.698	0	Y	0.865	0.909	2.5	2.44	0	11.5	membrane_and_secreted
TGME49_205250	rhoptry protein ROP18	23	87	4	7	11	0.98	1	0	0.263	0.739	19.46	19.44	1	8.5	membrane
TGME49_308090	rhoptry protein ROP5	522	16	2	6	8	0.861	0	Y	0.916	0.739	10.81	8.26	0	14	Secreted
TGME49_215775	rhoptry protein ROP8	82	95	10	3	13	0.859	0	Y	0.572	0.455	23.46	17.89	1	3	membrane_and_secreted
TGME49_320250	SAG-related sequence SRS15A	582	22	1	0	1	0.873	0	Y	0.477	0.247	20.71	17.58	1	5.5	membrane_and_secreted
TGME49_320240	SAG-related sequence SRS15B	581	11	0	1	1	0.857	0	Y	0.551	0.129	20.68	18.02	1	3.5	membrane_and_secreted
TGME49_320230	SAG-related sequence SRS15C	580	55	6	3	9	0.992	1	Y	0.553	0.193	21.98	16.59	1	21	membrane
TGME49_320200	SAG-related sequence SRS16A	579	39	9	4	13	0.935	0	Y	0.397	0.375	19.94	17.89	1	15.5	membrane
TGME49_320190	SAG-related sequence SRS16B	578	72	6	20	26	0.897	0	Y	0.273	0.188	18.74	16.17	1	13	Secreted
TGME49_320180	SAG-related sequence SRS16C	577	6	1	0	1	0.821	0	Y	0.342	0.223	21.73	17.21	1	4	membrane_and_secreted
TGME49_301180	SAG-related sequence SRS19F	501	63	12	2	14	0.992	1	0	0.252	0.233	22.11	20.2	1	15.5	membrane_and_secreted
TGME49_238440	SAG-related sequence SRS22A	215	24	7	7	14	0.59	0	Y	0.742	0.782	5.61	0.04	0	6.5	membrane_and_secreted
TGME49_238460	SAG-related sequence SRS22B	216	18	6	0	6	0.727	0	Y	0.808	0.884	2.04	0	0	27	Secreted
TGME49_238470	SAG-related sequence SRS22C	217	24	3	0	3	0.773	0	Y	0.906	0.925	7.35	0.09	0	17	Secreted
TGME49_238850	SAG-related sequence SRS22I	219	38	19	14	33	0.518	0	Y	0.597	0.846	6.86	0.02	0	12	Secreted
TGME49_239090	SAG-related sequence SRS23	221	32	2	2	4	0.988	1	Y	0.851	0.972	36.61	15.65	1	30	Secreted
TGME49_273110	SAG-related sequence SRS30D	396	22	3	2	5	0.998	2	0	0.175	0.111	35.19	0.03	1	23	membrane
TGME49_280570	SAG-related sequence SRS35A	428	23	0	3	3	0.988	1	Y	0.655	0.894	41.87	19.24	2	22	Secreted
TGME49_292280	SAG-related sequence SRS36D	472	9	0	2	2	0.941	0	Y	0.616	0.338	20.56	16.98	1	13	Secreted
TGME49_210330	SAG-related sequence SRS37B	52	57	1	0	1	0.948	0	Y	0.808	0.939	22.57	19.51	1	17.5	Secreted
TGME49_207005	SAG-related sequence SRS48Q	31	50	11	3	14	0.594	1	0	0.306	0.163	6.38	3.92	0	23	Secreted
TGME49_315380	SAG-related sequence SRS53B	563	56	10	0	10	0.945	0	Y	0.856	0.873	25.11	19.73	1	17.5	Secreted
TGME49_315740	SAG-related sequence SRS54	564	41	2	0	2	0.887	1	0	0.122	0.152	22.38	19.85	0	21	Secreted
TGME49_309330	SAG-related sequence SRS55F	525	34	11	6	17	0.819	1	Y	0.54	0.591	9.83	0.4	0	21.5	membrane
TGME49_309352	SAG-related sequence SRS55N	526	28	6	1	7	0.868	1	Y	0.281	0.567	29.49	13.06	0	17	Secreted
TGME49_278320	Toxoplasma gondii family A protein	416	153	25	6	31	0.76	0	Y	0.665	0.863	6.85	0.66	0	19	Secreted
TGME49_278430	Toxoplasma gondii family A protein	421	34	6	12	18	0.824	1	Y	0.704	0.932	12.78	0.43	0	17	Secreted
TGME49_278380	Toxoplasma gondii family A protein	420	86	12	0	12	0.796	0	Y	0.717	0.93	8.95	1.51	0	17.5	Secreted
TGME49_266340	Toxoplasma gondii family A protein	357	139	10	0	10	0.869	1	Y	0.617	0.797	16.19	0.18	0	13.5	Secreted
TGME49_243190	Toxoplasma gondii family A protein	236	48	3	5	8	0.918	0	Y	0.892	0.938	22.9	14.1	0	27	Secreted
TGME49_278360	Toxoplasma gondii family A protein	418	42	4	2	6	0.997	1	Y	0.704	0.949	19.42	0.63	1	15.5	Secreted
TGME49_243140	Toxoplasma gondii family A protein	235	33	1	4	5	0.939	1	Y	0.657	0.914	18.19	0.26	1	19.5	Secreted
TGME49_278330	Toxoplasma gondii family A protein	415	14	4	0	4	0.816	0	Y	0.738	0.802	3.06	0.78	0	22	Secreted
TGME49_278365	Toxoplasma gondii family A protein	419	8	2	0	2	0.953	1	Y	0.724	0.939	18.65	8.53	0	25	Secreted
TGME49_278350	Toxoplasma gondii family A protein	417	101	2	0	2	0.913	1	Y	0.763	0.919	17.41	0.94	0	13.5	Secreted
TGME49_278290	Toxoplasma gondii family A protein	414	17	0	1	1	0.977	1	0	0.11	0.045	17.39	0	1	9	membrane
TGME49_264225	Toxoplasma gondii family B protein	351	35	0	1	1	0.995	1	Y	0.621	0.896	22.32	1.14	1	25	Secreted
TGME49_298960	Toxoplasma gondii family C protein	486	5	0	5	5	0.978	1	0	0.131	0.063	21.87	21.14	1	12.5	Secreted
TGME49_236960	transporter	207	5	2	0	2	0.987	11	0	0.196	0.83	228.6	31.75	10	32	membrane
TGME49_268630	YagE family protein	371	2	0	2	2	0.91	1	0	0.101	0.057	19.17	0	1	0	not_screted_or_membrane
