# Supplementary material for: A Gene-Based Positive Selection Detection Approach to Identify Vaccine Candidates Using Toxoplasma gondii as a Test Case Protozoan Pathogen
Source: Front Genet. 2018 Aug 20;9:332. doi: 10.3389/fgene.2018.00332 (PMC6109633; doi:10.3389/fgene.2018.00332)
Supplement: Supplementary file 6 [file Table_6.xlsx]

## Sheet: TGGT1
ID	Protein Name	Ortholog No	No_of_sites	P>95%	P>99%	P>95+99%	phobius_TM	phobius_SP	signalp_D	targetp_SP	tmhmm_ExpAA	tmhmm_First60	tmhmm_PredHel	wolf_score	wolf_annotation	Vacceed_score
TGGT1_310780	dense granule protein GRA4	94	50	7	3	10	0	Y	0.808	0	10.91	4.48	0	27	Secreted	0.866
TGGT1_254720	dense granule protein GRA8	44	18	1	1	2	1	Y	0.803	0	33.65	16.69	0	17	Secreted	0.94
TGGT1_270800	GAF domain-containing protein	55	33	1	0	1	3	N	0.271	0	53.67	0.02	3	3	membrane	0.935
TGGT1_200230	microneme protein MIC17C	1	37	6	1	7	0	Y	0.309	0	18.72	18.72	1	30	Secreted	0.931
TGGT1_262730	rhoptry protein ROP16	49	42	2	2	4	0	Y	0.865	0	2.54	2.44	0	11.5	membrane_and_secreted	0.686
TGGT1_205250	rhoptry protein ROP18	4	41	3	4	7	1	N	0.245	0	16.99	16.97	0	11.5	membrane	0.776
TGGT1_409700	SAG-related sequence protein SRS22I	116	30	6	8	14	1	Y	0.649	0	9.78	0.01	0	5.5	membrane_and_secreted	0.689
TGGT1_362620	SAG-related sequence protein SRS48E	113	41	9	0	9	0	N	0.437	0	0.72	0.72	0	30	Secreted	0.652
TGGT1_410980	SAG-related sequence protein SRS48Q	119	53	9	8	17	1	N	0.512	0	3.91	1.96	0	22	Secreted	0.77
TGGT1_321480	SAG-related sequence SRS12B	111	43	3	0	3	0	Y	0.323	0	21.24	20.93	1	25	Secreted	0.925
TGGT1_321470	SAG-related sequence SRS12D	110	38	16	0	16	0	Y	0.351	0	20.91	20.41	1	23	Secreted	0.924
TGGT1_320240	SAG-related sequence SRS15B	108	11	0	1	1	0	Y	0.551	0	20.68	18.02	1	3.5	membrane_and_secreted	0.846
TGGT1_320230	SAG-related sequence SRS15C	107	55	6	3	9	1	Y	0.553	0	21.98	16.59	1	21	membrane	0.99
TGGT1_320200	SAG-related sequence SRS16A	106	39	9	4	13	0	Y	0.397	0	19.94	17.89	1	15.5	membrane	0.929
TGGT1_320190	SAG-related sequence SRS16B	105	72	6	20	26	0	Y	0.273	0	18.74	16.17	1	13	Secreted	0.896
TGGT1_320180	SAG-related sequence SRS16C	104	6	1	0	1	0	Y	0.342	0	21.73	17.21	1	4	membrane_and_secreted	0.804
TGGT1_301170	SAG-related sequence SRS19D	84	50	1	0	1	0	Y	0.388	0	28.14	9.5	1	4	membrane_and_secreted	0.841
TGGT1_301180	SAG-related sequence SRS19F	85	59	1	0	1	1	N	0.252	0	22.11	20.2	1	15.5	membrane_and_secreted	0.976
TGGT1_238440	SAG-related sequence SRS22A	27	29	8	9	17	0	Y	0.752	0	5.58	0.02	0	6.5	membrane_and_secreted	0.589
TGGT1_238460	SAG-related sequence SRS22B	28	20	11	0	11	0	Y	0.812	0	2.22	0.01	0	27	Secreted	0.744
TGGT1_238470	SAG-related sequence SRS22C	29	23	1	0	1	0	Y	0.908	0	1.4	0.05	0	17	Secreted	0.691
TGGT1_238850	SAG-related sequence SRS22I	122	46	2	0	2	1	Y	0.633	0	12.19	0.01	0	6	membrane_and_secreted	0.795
TGGT1_239090	SAG-related sequence SRS23	33	36	2	1	3	1	Y	0.851	0	37	15.81	1	30	Secreted	0.988
TGGT1_273110	SAG-related sequence SRS30D	56	22	3	2	5	2	N	0.137	0	33.72	0.02	1	26	membrane	1
TGGT1_280570	SAG-related sequence SRS35A	69	23	0	3	3	1	Y	0.655	0	41.87	19.24	2	22	Secreted	0.986
TGGT1_224750	SAG-related sequence SRS40F	19	19	4	1	5	0	Y	0.253	0	23.89	19.53	1	13.5	Secreted	0.909
TGGT1_315380	SAG-related sequence SRS53B	98	57	10	0	10	0	Y	0.752	0	16.03	12.3	0	20	Secreted	0.885
TGGT1_315740	SAG-related sequence SRS54	99	22	3	0	3	0	N	0.129	0	23.03	16.74	0	15	Secreted	0.723
TGGT1_309330	SAG-related sequence SRS55F	91	37	11	5	16	1	Y	0.571	0	2.04	0.38	0	16.5	Secreted	0.638
TGGT1_219348	SAG-related sequence SRS55M	14	59	8	0	8	1	Y	0.536	0	13.73	7.19	0	26	Secreted	0.901
TGGT1_309352	SAG-related sequence SRS55N	92	30	6	1	7	1	Y	0.263	0	24.05	8.97	0	20	Secreted	0.819
TGGT1_214080	toxofilin	10	37	8	3	11	0	Y	0.747	0	18.05	18.05	1	30	Secreted	0.962
TGGT1_278340	Toxoplasma gondii family A protein	61	155	28	9	37	1	Y	0.744	0	22.94	1.15	1	15	Secreted	0.995
TGGT1_278430	Toxoplasma gondii family A protein	65	41	5	11	16	1	Y	0.704	0	12.79	0.43	0	19	Secreted	0.821
TGGT1_278400	Toxoplasma gondii family A protein	64	70	7	2	9	0	Y	0.71	0	3.68	3.66	0	25.5	Secreted	0.844
TGGT1_278365	Toxoplasma gondii family A protein	63	74	8	0	8	1	Y	0.691	0	9.65	2.96	0	25	Secreted	0.88
TGGT1_278360	Toxoplasma gondii family A protein	62	44	4	2	6	1	Y	0.704	0	19.69	0.59	1	15.5	Secreted	0.996
TGGT1_243140	Toxoplasma gondii family A protein	34	32	2	3	5	1	Y	0.7	0	15.99	1.66	0	20.5	Secreted	0.839
TGGT1_243190	Toxoplasma gondii family A protein	35	47	1	3	4	0	Y	0.889	0	26.98	14.04	0	27	Secreted	0.929
TGGT1_278290	Toxoplasma gondii family A protein	59	93	3	0	3	1	N	0.109	0	16.37	0	0	11	membrane	0.518

## Sheet: TGMAS
ID	Protein Name	Ortholog No	No_of_sites	P>95%	P>99%	P>95+99%	phobius_TM	phobius_SP	signalp_D	targetp_SP	tmhmm_ExpAA	tmhmm_First60	tmhmm_PredHel	wolf_score	wolf_annotation	Vacceed_score
TGMAS_275440	dense granule protein GRA6	61	30	2	6	8	2	N	0.206	0.856	42.03	22.84	2	21	Secreted	1
TGMAS_203310	dense granule protein GRA7	2	21	0	21	21	1	Y	0.905	0.958	44.63	22.09	2	17	Secreted	1
TGMAS_270800	GAF domain-containing protein	59	43	7	1	8	3	N	0.129	0.014	51.42	0.03	0	2	membrane	0.796
TGMAS_202800	putative cytochrome c oxidase assembly protein COX11	1	9	2	0	2	2	Y	0.239	0.032	21.76	0.03	1	5	membrane_and_secreted	0.99
TGMAS_216700	putative peptide deformylase	11	49	1	0	1	3	N	0.117	0.078	43.93	11.89	0	27	membrane	0.948
TGMAS_226650	putative transmembrane protein	19	59	14	6	20	3	N	0.155	0.714	53.49	36.03	2	10	membrane_and_secreted	0.991
TGMAS_261740	putative transmembrane protein	46	12	0	12	12	0	Y	0.347	0.947	19.57	19.57	1	30	Secreted	0.981
TGMAS_314487	putative transmembrane protein	86	6	0	6	6	1	N	0.137	0.495	22.05	22.05	1	19.5	membrane	1
TGMAS_264970	putative transmembrane protein	53	37	1	1	2	2	N	0.143	0.038	33.91	0	1	23	membrane	1
TGMAS_262730	rhoptry protein ROP16	49	44	2	2	4	0	Y	0.865	0.928	2.54	2.44	0	11.5	membrane_and_secreted	0.898
TGMAS_205250	rhoptry protein ROP18	4	88	5	7	12	1	N	0.244	0.728	16.99	16.97	0	11.5	membrane	0.947
TGMAS_321470	SAG-related sequence SRS12D	94	38	14	0	14	0	Y	0.29	0.403	21.76	20.36	1	17	Secreted	0.95
TGMAS_320240	SAG-related sequence SRS15B	93	44	4	0	4	0	Y	0.577	0.168	22.21	17.49	1	3	membrane_and_secreted	0.866
TGMAS_320230	SAG-related sequence SRS15C	92	40	4	3	7	1	Y	0.551	0.207	20.73	17.38	1	20	membrane	0.997
TGMAS_320200	SAG-related sequence SRS16A	91	39	10	3	13	0	Y	0.41	0.358	20.97	16.95	1	17.5	membrane	0.973
TGMAS_320190	SAG-related sequence SRS16B	90	70	6	21	27	1	Y	0.237	0.085	23.06	17.62	1	4	membrane_and_secreted	0.888
TGMAS_238440	SAG-related sequence SRS22A	26	29	8	9	17	0	Y	0.752	0.785	5.58	0.02	0	6.5	membrane_and_secreted	0.826
TGMAS_238460	SAG-related sequence SRS22B	27	16	16	0	16	0	Y	0.812	0.893	2.04	0.01	0	27	Secreted	0.944
TGMAS_238470	SAG-related sequence SRS22C	28	23	1	0	1	0	Y	0.908	0.934	1.4	0.05	0	17	Secreted	0.941
TGMAS_239090	SAG-related sequence SRS23	32	31	0	3	3	1	Y	0.851	0.97	36.59	15.63	1	30	Secreted	1
TGMAS_273130	SAG-related sequence SRS30A	60	35	7	3	10	2	N	0.209	0.084	21.27	17.61	1	17	membrane	0.997
TGMAS_280570	SAG-related sequence SRS35A	71	23	0	3	3	1	Y	0.645	0.889	41.7	19.08	2	26	Secreted	1
TGMAS_224760	SAG-related sequence SRS40E	16	59	13	4	17	0	Y	0.342	0.162	28.07	19.44	1	2.5	membrane	0.779
TGMAS_224750	SAG-related sequence SRS40F	15	22	4	1	5	0	Y	0.238	0.078	23.87	19.51	1	12	membrane_and_secreted	0.907
TGMAS_315380	SAG-related sequence SRS53B	88	57	8	0	8	0	Y	0.752	0.774	16.02	12.29	0	19	Secreted	0.997
TGMAS_315740	SAG-related sequence SRS54	89	34	2	0	2	0	N	0.129	0.19	22.84	16.74	0	15	Secreted	0.746
TGMAS_309352	SAG-related sequence SRS55N	82	39	7	5	12	1	Y	0.263	0.447	19.89	8.39	0	31	Secreted	0.961
TGMAS_214080	toxofilin	8	37	6	6	12	0	Y	0.747	0.95	18.05	18.05	1	23	Secreted	1
TGMAS_278430	Toxoplasma gondii family A protein	68	41	4	8	12	1	Y	0.704	0.934	11.21	0.39	0	20	Secreted	0.944
TGMAS_278380	Toxoplasma gondii family A protein	66	99	12	0	12	0	Y	0.752	0.923	11.52	0.13	0	12	Secreted	0.94
TGMAS_243190	Toxoplasma gondii family A protein	35	54	7	1	8	0	Y	0.889	0.939	26.96	14.03	0	27	Secreted	0.998
TGMAS_278360	Toxoplasma gondii family A protein	64	26	2	2	4	1	Y	0.681	0.947	18.62	0.45	1	12.5	Secreted	1
TGMAS_278090	Toxoplasma gondii family A protein	62	30	2	2	4	1	Y	0.729	0.903	21.78	2.97	1	13	Secreted	1
TGMAS_278420	Toxoplasma gondii family A protein	67	46	3	0	3	1	Y	0.653	0.806	17.95	0.41	0	14	Secreted	1
TGMAS_243150	Toxoplasma gondii family A protein	34	40	1	1	2	0	Y	0.766	0.947	2.81	0.96	0	21	Secreted	1

## Sheet: TGVEG
ID	Protein Name	Ortholog No	No_of_sites	P>95%	P>99%	P>95+99%	phobius_TM	phobius_SP	signalp_D	targetp_SP	tmhmm_ExpAA	tmhmm_First60	tmhmm_PredHel	wolf_score	wolf_annotation	Vacceed_score
TGVEG_319620	bestrophin	100	73	4	1	5	4	N	0.262	0.988	68.24	29.6	3	29	membrane	0.999
TGVEG_310780	dense granule protein GRA4	95	82	18	3	21	0	Y	0.83	0.956	22.59	14.32	0	28	Secreted	0.994
TGVEG_275440	dense granule protein GRA6	56	26	1	4	5	2	N	0.225	0.854	42	22.8	2	21	Secreted	1
TGVEG_203310	dense granule protein GRA7	1	22	0	22	22	1	Y	0.905	0.958	44.63	22.09	2	17	Secreted	1
TGVEG_252440	peptidase c13 family protein	42	13	1	2	3	3	N	0.268	0.217	14.54	1	0	13	membrane	0.865
TGVEG_226650	putative transmembrane protein	21	57	16	9	25	3	N	0.155	0.696	53.55	32.67	2	7	membrane	0.987
TGVEG_314487	putative transmembrane protein	97	9	0	9	9	1	N	0.142	0.565	22.1	22.1	1	18.5	membrane	1
TGVEG_213240	putative transmembrane protein	7	32	3	1	4	3	N	0.16	0.097	39.59	2.82	1	30	membrane	1
TGVEG_309590	rhoptry protein ROP1	94	72	0	72	72	0	N	0.341	0.976	3.48	3.48	0	17	Secreted	0.888
TGVEG_262730	rhoptry protein ROP16	48	43	2	2	4	0	Y	0.865	0.922	2.54	2.44	0	11.5	membrane_and_secreted	0.901
TGVEG_205250	rhoptry protein ROP18	2	87	4	7	11	1	N	0.215	0.686	20.09	20.07	1	10.5	membrane	1
TGVEG_362620	SAG-related sequence protein SRS48E	106	16	4	1	5	0	N	0.437	0.124	0.72	0.72	0	30	Secreted	0.662
TGVEG_442620	SAG-related sequence protein SRS48Q	3	87	15	6	21	0	N	0.512	0.213	2.02	2.02	0	32	Secreted	0.774
TGVEG_321470	SAG-related sequence SRS12D	105	37	15	0	15	0	Y	0.806	0.926	14.21	12.76	0	19.5	membrane	0.995
TGVEG_320230	SAG-related sequence SRS15C	104	43	5	2	7	1	Y	0.554	0.205	22.69	17.53	1	20.5	membrane	0.999
TGVEG_320200	SAG-related sequence SRS16A	103	39	10	3	13	0	Y	0.41	0.358	20.97	16.95	1	17.5	membrane	0.973
TGVEG_320190	SAG-related sequence SRS16B	102	70	6	21	27	1	Y	0.237	0.08	22.19	16.65	1	6	membrane_and_secreted	0.979
TGVEG_301160	SAG-related sequence SRS19C	84	4	1	0	1	0	Y	0.318	0.17	18.64	16.93	1	4	membrane_and_secreted	0.794
TGVEG_301180	SAG-related sequence SRS19F	86	60	11	1	12	1	N	0.252	0.233	21.37	20.2	1	17	Secreted	0.999
TGVEG_238440	SAG-related sequence SRS22A	28	28	9	9	18	0	Y	0.742	0.782	5.61	0.04	0	6.5	membrane_and_secreted	0.83
TGVEG_238460	SAG-related sequence SRS22B	29	18	6	0	6	0	Y	0.808	0.884	2.04	0	0	27	Secreted	0.941
TGVEG_238470	SAG-related sequence SRS22C	30	24	1	0	1	0	Y	0.906	0.925	7.35	0.09	0	17	Secreted	0.941
TGVEG_238850	SAG-related sequence SRS22I	114	51	10	15	25	0	Y	0.597	0.846	6.86	0.02	0	12	Secreted	0.826
TGVEG_239090	SAG-related sequence SRS23	34	32	2	2	4	1	Y	0.851	0.972	36.61	15.65	1	30	Secreted	1
TGVEG_273110	SAG-related sequence SRS30D	55	28	4	3	7	2	N	0.175	0.111	35.19	0.03	1	23	membrane	1
TGVEG_280570	SAG-related sequence SRS35A	70	23	0	3	3	1	Y	0.654	0.899	41.87	19.24	2	23	Secreted	1
TGVEG_210330	SAG-related sequence SRS37B	6	57	1	0	1	0	Y	0.808	0.939	22.57	19.51	1	17.5	Secreted	1
TGVEG_224790	SAG-related sequence SRS40A	19	14	1	0	1	0	Y	0.375	0.239	24.83	20.29	1	22.5	membrane	0.959
TGVEG_224750	SAG-related sequence SRS40F	18	27	5	1	6	0	Y	0.242	0.116	22.2	19.53	1	29	Secreted	0.939
TGVEG_315380	SAG-related sequence SRS53B	98	56	10	0	10	0	Y	0.856	0.873	25.11	19.73	1	17.5	Secreted	1
TGVEG_315740	SAG-related sequence SRS54	99	41	2	0	2	1	N	0.122	0.152	22.38	19.85	0	21	Secreted	0.904
TGVEG_309330	SAG-related sequence SRS55F	92	36	11	6	17	1	Y	0.54	0.591	9.83	0.4	0	21.5	membrane	0.969
TGVEG_219348	SAG-related sequence SRS55M	13	59	13	1	14	1	Y	0.667	0.532	19.67	5.94	0	22	Secreted	0.994
TGVEG_309352	SAG-related sequence SRS55N	93	34	6	3	9	1	Y	0.281	0.567	29.49	13.06	0	17	Secreted	0.946
TGVEG_214080	toxofilin	9	36	3	8	11	0	Y	0.749	0.946	16.09	16.09	1	23	Secreted	0.996
TGVEG_278430	Toxoplasma gondii family A protein	67	35	6	12	18	1	Y	0.735	0.934	12.96	0.38	0	17	Secreted	0.941
TGVEG_278380	Toxoplasma gondii family A protein	65	81	11	1	12	0	Y	0.722	0.897	1.92	0.26	0	18.5	Secreted	0.997
TGVEG_278340	Toxoplasma gondii family A protein	60	50	9	1	10	1	Y	0.744	0.918	23.06	1.16	1	14	Secreted	1
TGVEG_278420	Toxoplasma gondii family A protein	66	46	9	0	9	1	Y	0.637	0.871	20.08	0.69	1	19	Secreted	1
TGVEG_243190	Toxoplasma gondii family A protein	35	48	3	5	8	0	Y	0.892	0.938	22.9	14.1	0	27	Secreted	0.998
TGVEG_278360	Toxoplasma gondii family A protein	63	37	6	1	7	1	Y	0.712	0.946	18.39	0.5	1	13	Secreted	1
TGVEG_243140	Toxoplasma gondii family A protein	110	32	1	3	4	1	Y	0.7	0.941	19.47	1.59	1	20.5	Secreted	1
TGVEG_364810	toxoplasma gondii family A protein	108	30	2	2	4	1	Y	0.558	0.777	17.95	0	1	19	Secreted	0.944
TGVEG_278330	Toxoplasma gondii family A protein	61	13	3	0	3	0	Y	0.738	0.792	13.55	0.72	0	21	Secreted	0.934
TGVEG_278290	Toxoplasma gondii family A protein	59	90	3	0	3	1	N	0.109	0.047	16.37	0	0	11	membrane	0.522
TGVEG_278365	Toxoplasma gondii family A protein	64	12	0	2	2	1	Y	0.684	0.924	5.47	2.02	0	24	Secreted	0.997
TGVEG_278350	Toxoplasma gondii family A protein	62	88	1	0	1	1	Y	0.776	0.948	20.61	2.16	0	13.5	membrane	1
TGVEG_298960	Toxoplasma gondii family C protein	83	5	0	5	5	1	N	0.131	0.063	21.87	21.14	1	12.5	Secreted	0.988
TGVEG_268330	transport protein Trs120	53	73	2	0	2	1	N	0.144	0.12	20.47	0.02	1	29	membrane	0.988

## Sheet: TGME49
ID	Protein Name	Ortholog No	No_of_sites	P>95%	P>99%	P>95+99%	targetp_SP	tmhmm_ExpAA	tmhmm_First60	tmhmm_PredHel	wolf_score	wolf_annotation	Vacceed_score
TGME49_202800	cytochrome c oxidase assembly protein COX11 protein	3	9	1	0	1	0.075	21.75	0.04	1	5	membrane	0.978
TGME49_227280	dense granule protein GRA3	32	20	0	20	20	0.879	47.22	22.14	2	24	Secreted	0.995
TGME49_310780	dense granule protein GRA4	125	82	18	3	21	0.956	22.59	14.32	0	28	Secreted	0.918
TGME49_275440	dense granule protein GRA6	86	33	5	3	8	0.854	42.01	22.81	2	22	Secreted	0.993
TGME49_252440	peptidase c13 family protein	62	20	15	0	15	0.163	13.55	0.2	0	23	membrane	0.761
TGME49_238040	protein disulfide-isomerase domain-containing protein	42	33	2	0	2	0.056	20.88	16.1	1	7	membrane	0.977
TGME49_262730	rhoptry protein ROP16	70	38	1	2	3	0.909	2.5	2.44	0	11.5	membrane_and_secreted	0.698
TGME49_205250	rhoptry protein ROP18	6	86	4	7	11	0.739	19.46	19.44	1	8.5	membrane	0.98
TGME49_308090	rhoptry protein ROP5	121	20	2	5	7	0.739	10.81	8.26	0	14	Secreted	0.861
TGME49_215775	rhoptry protein ROP8	15	95	10	3	13	0.455	23.46	17.89	1	3	membrane_and_secreted	0.859
TGME49_320240	SAG-related sequence SRS15B	137	11	0	1	1	0.129	20.68	18.02	1	3.5	membrane_and_secreted	0.857
TGME49_320230	SAG-related sequence SRS15C	136	55	6	3	9	0.193	21.98	16.59	1	21	membrane	0.992
TGME49_320200	SAG-related sequence SRS16A	135	39	9	4	13	0.375	19.94	17.89	1	15.5	membrane	0.935
TGME49_320190	SAG-related sequence SRS16B	134	72	6	20	26	0.188	18.74	16.17	1	13	Secreted	0.897
TGME49_320180	SAG-related sequence SRS16C	133	6	1	0	1	0.223	21.73	17.21	1	4	membrane_and_secreted	0.821
TGME49_301180	SAG-related sequence SRS19F	118	63	12	2	14	0.233	22.11	20.2	1	15.5	membrane_and_secreted	0.992
TGME49_238440	SAG-related sequence SRS22A	43	28	9	9	18	0.782	5.61	0.04	0	6.5	membrane_and_secreted	0.59
TGME49_238460	SAG-related sequence SRS22B	44	18	6	0	6	0.884	2.04	0	0	27	Secreted	0.727
TGME49_238470	SAG-related sequence SRS22C	45	24	1	0	1	0.925	7.35	0.09	0	17	Secreted	0.773
TGME49_239090	SAG-related sequence SRS23	49	32	2	2	4	0.972	36.61	15.65	1	30	Secreted	0.988
TGME49_273110	SAG-related sequence SRS30D	83	28	3	4	7	0.111	35.19	0.03	1	23	membrane	0.998
TGME49_280570	SAG-related sequence SRS35A	100	23	0	3	3	0.894	41.87	19.24	2	22	Secreted	0.988
TGME49_210330	SAG-related sequence SRS37B	10	57	1	0	1	0.939	22.57	19.51	1	17.5	Secreted	0.948
TGME49_207010	SAG-related sequence SRS48K	7	13	3	0	3	0.301	6.56	6.52	0	32	Secreted	0.835
TGME49_315380	SAG-related sequence SRS53B	128	56	10	0	10	0.873	25.11	19.73	1	17.5	Secreted	0.945
TGME49_315740	SAG-related sequence SRS54	129	41	2	0	2	0.152	22.38	19.85	0	21	Secreted	0.887
TGME49_309330	SAG-related sequence SRS55F	122	63	13	5	18	0.591	9.83	0.4	0	21.5	membrane	0.819
TGME49_219348	SAG-related sequence SRS55M	20	37	3	0	3	0.532	19.67	5.94	0	22	Secreted	0.94
TGME49_309352	SAG-related sequence SRS55N	123	34	6	3	9	0.567	29.49	13.06	0	17	Secreted	0.868
TGME49_214080	toxofilin	13	39	5	9	14	0.957	16.77	16.77	1	29	Secreted	0.945
TGME49_278360	Toxoplasma gondii family A protein	93	42	4	2	6	0.949	19.42	0.63	1	15.5	Secreted	0.997
TGME49_278290	Toxoplasma gondii family A protein	89	17	0	1	1	0.045	17.39	0	1	9	membrane	0.977
TGME49_278365	Toxoplasma gondii family A protein	94	67	3	0	3	0.939	18.65	8.53	0	25	Secreted	0.953
TGME49_243140	Toxoplasma gondii family A protein	52	34	1	4	5	0.914	18.19	0.26	1	19.5	Secreted	0.939
TGME49_243190	Toxoplasma gondii family A protein	53	48	3	5	8	0.938	22.9	14.1	0	27	Secreted	0.918
TGME49_278350	Toxoplasma gondii family A protein	92	95	2	0	2	0.919	17.41	0.94	0	13.5	Secreted	0.913
TGME49_266330	Toxoplasma gondii family A protein	75	140	5	2	7	0.808	12.16	0.13	0	12.5	Secreted	0.85
TGME49_278430	Toxoplasma gondii family A protein	96	41	5	11	16	0.932	12.78	0.43	0	17	Secreted	0.824
TGME49_278330	Toxoplasma gondii family A protein	90	16	4	0	4	0.802	3.06	0.78	0	22	Secreted	0.816
TGME49_278380	Toxoplasma gondii family A protein	95	42	14	4	18	0.93	8.95	1.51	0	17.5	Secreted	0.796
TGME49_278320	Toxoplasma gondii family A protein	91	153	25	6	31	0.863	6.85	0.66	0	19	Secreted	0.76
TGME49_287280	Toxoplasma gondii family C protein	143	15	2	0	2	0.229	41.45	19.7	2	24	membrane	0.998
TGME49_298960	Toxoplasma gondii family C protein	112	5	0	5	5	0.063	21.87	21.14	1	12.5	Secreted	0.978

## Sheet: TGP89
ID	Protein Name	Ortholog No	No_of_sites	P>95%	P>99%	P>95+99%	phobius_TM	phobius_SP	signalp_D	targetp_SP	tmhmm_ExpAA	tmhmm_First60	tmhmm_PredHel	wolf_score	wolf_annotation	Vacceed_score
TGP89_270510	asparaginyl-tRNA synthetase (NOB+tRNA synthase)	66	4	0	1	1	0	Y	0.301	0.721	2.13	2.08	0	8.5	membrane	0.74
TGP89_319620	bestrophin	115	73	4	1	5	4	N	0.262	0.988	68.24	29.6	3	29	membrane	0.999
TGP89_314250	bradyzoite rhoptry protein BRP1	108	16	6	0	6	0	Y	0.219	0.294	22.64	22.64	1	0	not_screted_or_membrane	0.778
TGP89_275440	dense granule protein GRA6	70	28	3	6	9	2	N	0.225	0.854	42.04	22.8	2	23	Secreted	1
TGP89_203310	dense granule protein GRA7	2	22	0	22	22	1	Y	0.905	0.958	44.63	22.09	2	17	Secreted	1
TGP89_213550	DHHC zinc finger domain-containing protein	10	15	2	4	6	4	N	0.138	0.397	94.72	22.51	4	30	membrane	1
TGP89_270800	GAF domain-containing protein	67	28	1	0	1	3	N	0.129	0.014	49.1	0.04	0	2	membrane	0.79
TGP89_256980	glycerol-3-phosphate-acyltransferase	55	42	1	0	1	3	N	0.459	0.712	88.35	0.04	4	29	membrane	1
TGP89_208580	putative DNA ligase 1	8	89	1	0	1	3	N	0.37	0.991	60.28	33.05	2	12.5	membrane	0.993
TGP89_213240	putative transmembrane protein	9	55	55	0	55	3	N	0.16	0.097	39.59	2.82	1	30	membrane	1
TGP89_226650	putative transmembrane protein	23	58	7	4	11	3	N	0.145	0.205	52.22	37.28	2	0	not_screted_or_membrane	0.835
TGP89_314487	putative transmembrane protein	109	6	0	6	6	1	N	0.136	0.49	22.11	22.11	1	18.5	membrane	0.998
TGP89_262730	rhoptry protein ROP16	61	43	2	2	4	0	Y	0.865	0.922	2.54	2.44	0	11.5	membrane_and_secreted	0.913
TGP89_205250	rhoptry protein ROP18	4	87	4	7	11	0	Y	0.411	0.928	12.64	12.62	0	0	not_screted_or_membrane	0.757
TGP89_419760	SAG-related sequence protein SRS22I	129	31	8	9	17	1	Y	0.825	0.912	14.63	0.04	0	11	Secreted	0.999
TGP89_421710	SAG-related sequence protein SRS48K	92	30	2	3	5	0	Y	0.619	0.309	3.94	3.94	0	32	Secreted	0.833
TGP89_321480	SAG-related sequence SRS12B	122	43	3	0	3	0	Y	0.438	0.148	16.02	15.05	1	2.5	membrane_and_secreted	0.661
TGP89_321470	SAG-related sequence SRS12D	121	39	14	0	14	0	Y	0.341	0.275	22.62	19.11	1	14	Secreted	0.935
TGP89_320230	SAG-related sequence SRS15C	118	43	5	2	7	1	Y	0.554	0.205	22.69	17.53	1	20.5	membrane	0.998
TGP89_320200	SAG-related sequence SRS16A	117	39	10	3	13	0	Y	0.41	0.358	20.97	16.95	1	17.5	membrane	0.969
TGP89_320190	SAG-related sequence SRS16B	116	70	6	21	27	1	Y	0.237	0.08	22.19	16.65	1	6	membrane_and_secreted	0.968
TGP89_238460	SAG-related sequence SRS22B	31	13	8	0	8	0	Y	0.811	0.884	2.08	0.01	0	27	Secreted	0.944
TGP89_238470	SAG-related sequence SRS22C	32	23	1	0	1	0	Y	0.908	0.934	1.4	0.05	0	17	Secreted	0.944
TGP89_238850	SAG-related sequence SRS22I	35	29	9	9	18	0	Y	0.757	0.819	5.51	0.02	0	7	membrane_and_secreted	0.834
TGP89_273130	SAG-related sequence SRS30A	69	35	7	3	10	2	N	0.206	0.085	18.54	17.49	1	18	membrane	0.994
TGP89_273110	SAG-related sequence SRS30D	68	26	1	3	4	2	N	0.137	0.092	33.77	0.02	1	25	membrane	1
TGP89_280570	SAG-related sequence SRS35A	81	23	0	3	3	1	Y	0.654	0.899	41.87	19.24	2	23	Secreted	1
TGP89_224750	SAG-related sequence SRS40F	22	20	4	1	5	0	Y	0.253	0.111	23.89	19.53	1	13.5	Secreted	0.916
TGP89_315380	SAG-related sequence SRS53B	111	57	10	0	10	0	Y	0.752	0.774	16.03	12.3	0	20	Secreted	0.995
TGP89_315740	SAG-related sequence SRS54	112	94	2	0	2	1	N	0.122	0.152	22.38	19.85	0	21	Secreted	0.881
TGP89_309300	SAG-related sequence SRS55A	104	12	2	0	2	1	Y	0.681	0.794	19.1	6.21	0	25	Secreted	0.999
TGP89_309330	SAG-related sequence SRS55F	105	41	11	5	16	1	Y	0.58	0.421	3.44	0.28	0	16.5	Secreted	0.849
TGP89_219348	SAG-related sequence SRS55M	16	63	13	0	13	1	Y	0.556	0.257	6.64	2.14	0	17	Secreted	0.855
TGP89_309352	SAG-related sequence SRS55N	106	34	6	3	9	1	Y	0.275	0.311	23.16	8.79	0	19	Secreted	0.901
TGP89_214080	toxofilin	12	36	2	9	11	0	Y	0.747	0.96	18.04	18.04	1	27	Secreted	1
TGP89_278430	Toxoplasma gondii family A protein	79	39	2	14	16	1	Y	0.704	0.934	12.8	0.44	0	19	Secreted	0.944
TGP89_278420	Toxoplasma gondii family A protein	78	43	13	0	13	1	Y	0.637	0.871	20.08	0.69	1	19	Secreted	1
TGP89_243190	Toxoplasma gondii family A protein	39	47	2	6	8	0	Y	0.892	0.939	26.9	13.97	0	27	Secreted	0.998
TGP89_278360	Toxoplasma gondii family A protein	75	44	4	2	6	1	Y	0.704	0.949	19.69	0.59	1	15.5	Secreted	1
TGP89_278290	Toxoplasma gondii family A protein	73	93	3	0	3	1	N	0.109	0.047	16.37	0	0	11	membrane	0.519
TGP89_278365	Toxoplasma gondii family A protein	76	14	0	1	1	1	Y	0.691	0.921	9.65	2.96	0	25	Secreted	1
TGP89_329100	Toxoplasma gondii family C protein	134	7	1	0	1	2	N	0.199	0.222	39.58	17.97	1	25	membrane	1

## Sheet: TGRUB
ID	Protein Name	Ortholog No	No_of_sites	P>95%	P>99%	P>95+99%	phobius_TM	phobius_SP	signalp_D	targetp_SP	tmhmm_ExpAA	tmhmm_First60	tmhmm_PredHel	wolf_score	wolf_annotation	Vacceed_score
TGRUB_275440	dense granule protein GRA6	57	26	0	5	5	2	N	0.219	0	41.98	22.79	2	17	Secreted	0.993
TGRUB_270800	GAF domain-containing protein	53	34	1	0	1	3	N	0.27	0	52.64	0.02	0	3	membrane	0.803
TGRUB_213240	putative transmembrane protein	9	39	39	0	39	1	N	0.158	0	27.41	2.82	1	29	membrane	0.996
TGRUB_239010	putative transmembrane protein	30	31	31	0	31	0	Y	0.361	0	22.62	22.6	1	21	Secreted	0.931
TGRUB_264970	putative transmembrane protein	47	39	3	0	3	2	N	0.143	0	34.22	0	1	23	membrane	1
TGRUB_262730	rhoptry protein ROP16	45	43	2	2	4	0	Y	0.865	0	2.54	2.44	0	11	membrane_and_secreted	0.681
TGRUB_205250	rhoptry protein ROP18	4	91	5	7	12	1	N	0.245	0	17.02	16.97	0	10.5	membrane	0.801
TGRUB_207015	SAG-related sequence protein SRS48K	111	21	1	3	4	1	N	0.353	0	16.24	4.84	0	19	Secreted	0.734
TGRUB_433610	SAG-related sequence protein SRS48Q	6	51	5	9	14	0	N	0.555	0	2.5	1.12	0	25	Secreted	0.658
TGRUB_432900	SAG-related sequence protein SRS59B	110	67	10	4	14	1	Y	0.787	0	48.15	21.14	2	14.5	membrane	0.964
TGRUB_321470	SAG-related sequence SRS12D	96	37	13	0	13	0	Y	0.301	0	21.77	20.37	1	16.5	Secreted	0.914
TGRUB_320240	SAG-related sequence SRS15B	94	46	1	0	1	0	Y	0.505	0	16.89	11.88	0	5.5	membrane_and_secreted	0.659
TGRUB_320230	SAG-related sequence SRS15C	93	51	6	3	9	1	Y	0.551	0	20.73	17.38	1	22	membrane	0.993
TGRUB_320200	SAG-related sequence SRS16A	92	40	11	3	14	0	Y	0.378	0	19.38	17.1	1	17.5	membrane	0.931
TGRUB_320190	SAG-related sequence SRS16B	91	71	6	21	27	1	Y	0.25	0	19.93	14.22	1	6	membrane_and_secreted	0.956
TGRUB_301160	SAG-related sequence SRS19C	80	12	1	0	1	0	Y	0.333	0	20.58	18.25	1	18	membrane	0.921
TGRUB_301170	SAG-related sequence SRS19D	81	94	15	4	19	0	Y	0.358	0	35.44	15.96	2	3	membrane_and_secreted	0.839
TGRUB_301180	SAG-related sequence SRS19F	82	50	6	0	6	1	N	0.24	0	21.78	19.87	1	17	Secreted	0.993
TGRUB_238440	SAG-related sequence SRS22A	26	32	6	3	9	0	Y	0.527	0	4.53	0.54	0	14.5	Secreted	0.597
TGRUB_238460	SAG-related sequence SRS22B	27	21	8	0	8	0	Y	0.813	0	2.03	0.01	0	27	Secreted	0.73
TGRUB_238470	SAG-related sequence SRS22C	28	24	2	0	2	0	Y	0.906	0	8.31	0.1	0	16	Secreted	0.765
TGRUB_239090	SAG-related sequence SRS23	31	36	6	7	13	1	Y	0.851	0	36.58	15.63	1	30	Secreted	0.993
TGRUB_273110	SAG-related sequence SRS30D	54	26	4	2	6	2	N	0.174	0	28.73	12.76	0	23	membrane	0.919
TGRUB_280570	SAG-related sequence SRS35A	71	23	0	3	3	1	Y	0.654	0	41.87	19.24	2	23	Secreted	0.988
TGRUB_224750	SAG-related sequence SRS40F	18	20	4	1	5	0	Y	0.253	0	23.89	19.53	1	13.5	Secreted	0.909
TGRUB_315380	SAG-related sequence SRS53B	88	58	13	0	13	0	Y	0.807	0	24.18	20.48	1	18	Secreted	0.951
TGRUB_315740	SAG-related sequence SRS54	89	94	2	0	2	1	N	0.122	0	22.38	19.85	0	21	Secreted	0.887
TGRUB_309330	SAG-related sequence SRS55F	84	39	8	7	15	1	Y	0.557	0	9.87	0.44	0	20.5	membrane	0.802
TGRUB_309352	SAG-related sequence SRS55N	85	36	5	1	6	1	Y	0.263	0	24.05	8.97	0	20	Secreted	0.823
TGRUB_214080	toxofilin	11	37	6	6	12	0	Y	0.749	0	18.03	18.03	1	23	Secreted	0.957
TGRUB_278320	Toxoplasma gondii family A protein	63	153	28	7	35	0	Y	0.665	0	12.18	0.68	0	22	Secreted	0.746
TGRUB_278380	Toxoplasma gondii family A protein	66	52	20	2	22	0	Y	0.711	0	14.16	2.43	0	18.5	Secreted	0.762
TGRUB_278430	Toxoplasma gondii family A protein	68	42	3	12	15	1	Y	0.704	0	12.78	0.43	0	19	Secreted	0.815
TGRUB_243190	Toxoplasma gondii family A protein	33	44	4	2	6	0	Y	0.89	0	26.81	13.97	0	27	Secreted	0.923
TGRUB_243140	Toxoplasma gondii family A protein	32	32	2	3	5	0	Y	0.673	0	13.47	6.63	0	26	Secreted	0.875
TGRUB_278360	Toxoplasma gondii family A protein	64	27	2	2	4	1	Y	0.683	0	18.59	0.42	1	12.5	Secreted	0.997
TGRUB_278420	Toxoplasma gondii family A protein	67	46	4	0	4	1	Y	0.653	0	17.95	0.41	0	14	Secreted	0.892
TGRUB_268330A	transport protein Trs120	51	76	7	0	7	1	N	0.144	0	32.13	0.02	0	32	membrane	0.897

## Sheet: HHA
ID	Protein Name	Ortholog No	No_of_sites	P>95%	P>99%	P>95+99%	phobius_TM	phobius_SP	signalp_D	targetp_SP	tmhmm_ExpAA	tmhmm_First60	tmhmm_PredHel	wolf_score	wolf_annotation	Vacceed_score
HHA_314330	ABC transporter	2926	65	5	0	5	6	N	0.112	0	102.58	0	5	30	membrane	1
HHA_273360	ABC transporter transmembrane region domain-containing protein	2081	16	1	0	1	10	N	0.117	0	218.12	0	2	30	membrane	0.997
HHA_290860	amino acid transporter	2421	38	3	0	3	12	N	0.145	0	226.39	20.11	10	32	membrane	0.997
HHA_310810	apyrase	2815	110	1	0	1	1	N	0.157	0	18.75	0.01	1	12	membrane	0.986
HHA_211350	CBS domain-containing protein	295	203	2	0	2	4	N	0.185	0	87.68	23.13	4	30	membrane	0.995
HHA_275850	dense granule protein GRA12	2138	47	1	0	1	0	Y	0.339	0	20.47	20.3	1	15	membrane	0.917
HHA_288650	dense granule protein GRA12	2355	11	1	0	1	0	Y	0.241	0	21.92	21.76	1	12	Secreted	0.897
HHA_310780	dense granule protein GRA4	2812	42	2	4	6	0	Y	0.696	0	22.9	15.11	0	26	Secreted	0.915
HHA_275440	dense granule protein GRA6	2123	26	3	7	10	2	N	0.23	0	42.44	22.79	2	22	Secreted	0.996
HHA_254720	dense granule protein GRA8	1541	18	2	1	3	1	Y	0.768	0	24.43	15.5	0	13	Secreted	0.93
HHA_251540	dense granule protein GRA9	1444	22	2	1	3	0	Y	0.522	0	5.9	5.89	0	29	Secreted	0.797
HHA_213550	DHHC zinc finger domain-containing protein	344	137	6	0	6	4	N	0.137	0	95.76	23.03	4	31	membrane	0.998
HHA_232310	endonuclease/exonuclease/phosphatase family protein	938	25	2	1	3	1	N	0.214	0	20.6	20.6	1	25	membrane	0.992
HHA_242010	glucose inhibited division protein A subfamily protein	1174	76	13	2	15	1	N	0.206	0	17.95	17.85	1	24	membrane	0.995
HHA_274110	glycoprotease family protein	2114	237	13	0	13	0	Y	0.801	0	18.85	18.85	1	20	Secreted	0.964
HHA_304990	guanylate-binding protein	2649	161	5	0	5	4	N	0.146	0	88.48	20.89	4	23	membrane	0.995
HHA_280500	inorganic anion transporter	2209	96	4	0	4	8	N	0.099	0	212.86	0	10	29	membrane	0.998
HHA_259590	membrane protein	1691	11	1	0	1	4	N	0.128	0	94.44	27.61	4	30	membrane	0.99
HHA_259260	membrane protein FtsH1	1685	191	4	0	4	1	N	0.124	0	21.95	0	1	17	membrane	0.992
HHA_225530	metal cation transporter	724	53	1	0	1	8	N	0.12	0	165.92	21.61	8	32	membrane	1
HHA_218520	microneme protein MIC6	506	60	2	0	2	1	Y	0.443	0	20.84	0.07	1	14.5	Secreted	0.989
HHA_286740	microneme-like protein	2317	54	6	0	6	2	N	0.137	0	38.07	10.18	1	18.5	membrane	0.996
HHA_233130	nucleoside transporter protein	960	74	3	0	3	11	N	0.134	0	211.77	0.03	8	28	membrane	1
HHA_302005	ORF F protein	2633	6	0	6	6	1	N	0.104	0	18.18	18.18	1	6	membrane_and_secreted	0.945
HHA_225850	peptidase	735	141	6	0	6	9	N	0.116	0	200.89	13.01	9	31	membrane	1
HHA_206360	peptidyl-tRNA hydrolase domain-containing protein	166	61	1	0	1	1	N	0.167	0	19.99	19.59	1	14.5	Secreted	0.992
HHA_289570	phosphatidylinositol transfer protein	2388	332	1	0	1	3	N	0.125	0	87.76	0	4	30	membrane	1
HHA_269920	phosphatidylserine decarboxylase	1977	99	3	0	3	1	Y	0.76	0	17.98	17.81	1	6.5	membrane	0.959
HHA_271420	porphobilinogen deaminase	2029	12	2	0	2	1	N	0.323	0	17.36	17.34	1	19.5	Secreted	0.989
HHA_257720	proton ATPase	1626	121	3	0	3	9	N	0.162	0	193.42	0.67	9	26	membrane	1
HHA_252640	P-type ATPase PMA1	1477	70	6	0	6	10	N	0.112	0	200.97	0	9	25	membrane	1
HHA_227810	rhoptry kinase family protein ROP11 (incomplete catalytic triad)	803	23	1	0	1	0	Y	0.533	0	2.25	2.16	0	11	Secreted	0.522
HHA_207700	rhoptry kinase family protein ROP22 (incomplete catalytic triad)	191	53	2	0	2	1	N	0.216	0	20.45	20.42	1	11.5	Secreted	0.984
HHA_258370	rhoptry kinase family protein ROP28	1647	119	4	0	4	0	Y	0.242	0	16.43	16.41	1	0	not_screted_or_membrane	0.618
HHA_310010	rhoptry neck protein RON1	2779	304	6	0	6	1	N	0.151	0	35.25	18.87	2	20	membrane	0.996
HHA_311470	rhoptry neck protein RON5	2842	129	7	0	7	0	Y	0.675	0	17.02	17.02	0	11	Secreted	0.865
HHA_315940	rhoptry protein	2986	100	4	0	4	12	N	0.198	0	230.1	0.05	9	31	membrane	1
HHA_315490	rhoptry protein ROP10	2967	113	5	0	5	0	Y	0.563	0	0	0	0	20	Secreted	0.624
HHA_312270	rhoptry protein ROP13	2861	27	2	5	7	1	Y	0.749	0	23.64	20.78	1	16	membrane	0.991
HHA_315220	rhoptry protein ROP14	2952	217	2	0	2	13	N	0.106	0	225.76	0	11	28	membrane	0.998
HHA_205250	rhoptry protein ROP18	147	86	4	7	11	0	Y	0.815	0	19.96	19.96	1	12	Secreted	0.933
HHA_209710	ribosomal protein RPL28	262	37	3	0	3	0	Y	0.41	0	20.59	20.52	1	24	Secreted	0.949
HHA_456550	SAG-related sequence protein SRS16A	3079	39	9	4	13	0	Y	0.31	0	17.15	13.55	0	32	Secreted	0.822
HHA_454130	SAG-related sequence protein SRS22I	3120	24	6	9	15	0	Y	0.647	0	8.83	0	0	13.5	Secreted	0.616
HHA_456300	SAG-related sequence protein SRS48K	3124	138	18	9	27	1	Y	0.318	0	22.25	19.6	1	21	Secreted	0.992
HHA_320230	SAG-related sequence SRS15C	3080	54	6	3	9	0	Y	0.538	0	21.07	18.26	1	18.5	membrane	0.96
HHA_319350	SAG-related sequence SRS17B	3049	39	1	1	2	1	Y	0.754	0	39.55	18.8	2	21	Secreted	0.995
HHA_301180	SAG-related sequence SRS19F	2622	49	5	0	5	0	Y	0.312	0	27.61	20.47	1	14	membrane	0.912
HHA_238470	SAG-related sequence SRS22C	1098	24	1	0	1	0	Y	0.821	0	13.94	0.05	0	6.5	membrane_and_secreted	0.82
HHA_239090	SAG-related sequence SRS23	1107	36	6	7	13	1	Y	0.731	0	28.22	9.04	1	31	Secreted	0.992
HHA_259410	SAG-related sequence SRS26A	1687	57	11	3	14	0	Y	0.759	0	7.5	7.41	0	30	Secreted	0.876
HHA_258550	SAG-related sequence SRS28	1654	18	6	0	6	1	Y	0.796	0	3.71	0.45	0	24.5	Secreted	0.822
HHA_233480	SAG-related sequence SRS29C	975	57	3	0	3	1	N	0.269	0	21.68	21.64	1	19	Secreted	0.992
HHA_273110	SAG-related sequence SRS30D	2076	31	4	3	7	2	N	0.14	0	28.37	0.01	1	23	membrane	0.999
HHA_271050	SAG-related sequence SRS34A	2015	33	4	0	4	0	Y	0.708	0	6.84	6.7	0	30	Secreted	0.871
HHA_280570	SAG-related sequence SRS35A	2214	23	0	3	3	1	Y	0.886	0	38.99	16.24	1	29	Secreted	0.99
HHA_292275	SAG-related sequence SRS36E	2461	9	0	2	2	1	N	0.108	0	20.87	0	1	8	membrane	0.983
HHA_210330	SAG-related sequence SRS37B	275	57	1	0	1	0	Y	0.803	0	18.42	17.95	1	27	Secreted	0.968
HHA_281930	SAG-related sequence SRS39	2238	14	2	1	3	0	Y	0.814	0	18.25	16.77	1	22.5	Secreted	0.975
HHA_224770	SAG-related sequence SRS40D	690	58	11	6	17	0	Y	0.474	0	10.1	5.39	0	8	membrane_and_secreted	0.67
HHA_224760	SAG-related sequence SRS40E	689	60	17	2	19	0	Y	0.454	0	16.66	16.43	1	0	not_screted_or_membrane	0.711
HHA_224750	SAG-related sequence SRS40F	688	30	6	1	7	0	Y	0.219	0	22.43	19.08	1	5	membrane_and_secreted	0.821
HHA_214190	SAG-related sequence SRS46	369	44	1	0	1	1	Y	0.638	0	10.58	2.41	0	6	membrane_and_secreted	0.785
HHA_275355	SAG-related sequence SRS47A	2121	34	8	5	13	1	N	0.291	0	19.33	0	1	12	Secreted	0.979
HHA_315320	SAG-related sequence SRS52A	2957	49	1	0	1	0	Y	0.488	0	29.36	21.95	1	29.5	Secreted	0.958
HHA_315390	SAG-related sequence SRS53C	2962	16	1	0	1	0	Y	0.845	0	2.84	2.49	0	21	Secreted	0.837
HHA_315410	SAG-related sequence SRS53F	2963	33	5	1	6	1	Y	0.776	0	35.8	14.15	1	26	Secreted	0.991
HHA_308020	SAG-related sequence SRS57	2735	15	1	0	1	1	N	0.249	0	20.55	19.71	1	24	membrane	0.994
HHA_247000	tetratricopeptide repeat-containing protein	1310	88	2	0	2	0	Y	0.431	0	18.79	18.79	1	14.5	Secreted	0.94
HHA_278430	Toxoplasma gondii family A protein	2180	42	8	9	17	1	Y	0.673	0	13.52	0.02	0	26	Secreted	0.888
HHA_278340	Toxoplasma gondii family A protein	2177	50	9	1	10	1	Y	0.739	0	24.71	2.21	1	17.5	Secreted	0.999
HHA_243190	Toxoplasma gondii family A protein	1197	46	4	5	9	0	Y	0.914	0	25.26	16.47	1	27	Secreted	0.969
HHA_278360	Toxoplasma gondii family A protein	2178	45	5	2	7	1	Y	0.77	0	20.31	0.58	1	12.5	Secreted	0.997
HHA_278400	Toxoplasma gondii family A protein	3128	27	6	1	7	1	Y	0.701	0	23.69	7.87	0	17.5	Secreted	0.934
HHA_243140	Toxoplasma gondii family A protein	1195	32	2	3	5	0	Y	0.711	0	27.05	14.36	1	21	Secreted	0.97
HHA_278330	Toxoplasma gondii family A protein	2176	14	4	0	4	0	Y	0.802	0	10.85	0.94	0	10.5	Secreted	0.754
HHA_278290	Toxoplasma gondii family A protein	2175	79	3	0	3	0	Y	0.811	0	12.91	2.52	0	23	Secreted	0.793
HHA_243180	Toxoplasma gondii family A protein	1196	25	1	0	1	0	Y	0.769	0	6.48	0.91	0	16.5	Secreted	0.74
HHA_224235	translation initiation factor IF-3 protein	668	94	2	0	2	1	N	0.129	0	18.85	0	1	13	membrane	0.988
HHA_227430	transmembrane amino acid transporter protein	797	45	2	0	2	11	N	0.131	0	242.9	0	11	32	membrane	0.999
HHA_455760	transmembrane protein	3123	25	6	0	6	9	N	0.108	0	199.21	0	6	30	membrane	1
HHA_451510	transmembrane protein	3118	51	2	0	2	3	N	0.106	0	79.26	2.66	3	31	membrane	1
HHA_215385	transporter	411	27	2	0	2	10	N	0.169	0	193.08	27.49	9	32	membrane	0.996
HHA_230570	transporter	880	128	3	0	3	12	N	0.105	0	248.21	0.15	11	32	membrane	0.998
HHA_253700	transporter	1501	95	3	0	3	12	N	0.103	0	249.2	0	11	32	membrane	0.998
HHA_232180	UBA/TS-N domain-containing protein	933	32	3	0	3	2	N	0.12	0	56.72	0	1	24	membrane	0.998
HHA_293300	Yip1 domain-containing protein	2483	37	1	0	1	5	N	0.105	0	110.16	0	5	29	membrane	1
HHA_292340	zinc finger	2465	151	6	0	6	4	N	0.102	0	81.36	0	2	27	membrane	0.999
HHA_304750	zinc finger	2643	28	4	1	5	7	N	0.149	0	162.67	28.77	7	32	membrane	0.991

## Sheet: NCLIV
Gene Name	Description	Protein names	Homolog name	Orholog_NO	No. of Sites	P>95%	P>99%	P>95+99%	ID	Final_rank	W_Final_rank	Exposed	Homolog Organism	Homolog Locus Tag	Homolog GI	Homolog Similarity
NCLIV_006300	putative very long-chain acyl-CoA synthetase	Putative very long-chain acyl-CoA synthetase	AMP-binding enzyme domain-containing protein, partial	86	12	1	3	4	F0V8W4	82.72	82.59	0.004	Toxoplasma gondii FOU	TGFOU_297220B	672266336	91.21
NCLIV_026210	hypothetical protein	Putative uncharacterized protein	apicoplast triosephosphate translocator APT1	299	4	0	1	1	F0VGI8	76.97	35.57	0.999	Toxoplasma gondii MAS	TGMAS_261070	672577417	85.8
NCLIV_026720	ATP-binding cassette	ATP-binding cassette, sub-family B (MDR/TAP),member 4, related	ATP-binding cassette transporter ABC.B1, partial	306	20	2	4	6	F0VGN9	85.81	46.94	1	Toxoplasma gondii FOU	TGFOU_260310D	672267113	86.94
NCLIV_010540	conserved hypothetical protein	Putative uncharacterized protein	bestrophin	123	13	0	2	2	F0VA96	87.61	87.39	0.993	Toxoplasma gondii VEG	TGVEG_319620	557733657	74.18
NCLIV_039080	adaptin N terminal region family protein	Coatomer subunit beta (Beta-coat protein)	beta-COP	461	54	1	5	6	F0VB11	82.75	68.89	0.004	Toxoplasma gondii GT1	TGGT1_266990	523570196	87.68
NCLIV_004340	hypothetical protein	Putative uncharacterized protein	beta-hydroxyacyl-acyl carrier protein dehydratase (FABZ)	58	13	1	0	1	F0V8A9	94.84	94.59	0.761	Hammondia hammondi	HHA_321570	675133210	88.79
NCLIV_039140	hypothetical protein	Putative uncharacterized protein	cell-cycle-associated protein kinase GSK, putative	463	165	1	0	1	F0VB17	82.07	90.41	1	Hammondia hammondi	HHA_266920	675133130	71.44
NCLIV_037750	putative DNA polymerase alpha subunit	Putative DNA polymerase alpha subunit	DNA polymerase epsilon subunit B protein	438	88	4	0	4	F0VJT2	86.36	86.2	0.02	Toxoplasma gondii MAS	TGMAS_268600	672579408	80.82
NCLIV_015060	hypothetical protein	Putative uncharacterized protein	fusaric acid resistance-like protein	179	115	2	0	2	F0VCM2	89.93	95.42	0.999	Toxoplasma gondii RUB	TGRUB_284780	672299698	75.22
NCLIV_042850	pyridoxal phosphate-dependent acyltransferase	Pyridoxal phosphate-dependent acyltransferase, related (EC 2.3.1.29)	glycine C-acetyltransferase, putative	514	9	0	3	3	F0VC84	89.54	89.48	0.495	Hammondia hammondi	HHA_290980	675134676	91.77
NCLIV_058340	hypothetical protein	Putative uncharacterized protein	HEAT repeat-containing protein	698	63	9	1	10	F0VNW5	94.29	93.93	0.457	Hammondia hammondi	HHA_315670	675122994	72.52
NCLIV_019110	HSP90-like protein	HSP90-like protein, related	heat shock protein 90, putative	224	5	0	1	1	F0VEH8	88.34	88.22	0.94	Hammondia hammondi	HHA_244560	675124714	90.65
NCLIV_012060	conserved hypothetical protein	Putative uncharacterized protein	hypothetical protein HHA_210770	152	29	3	0	3	F0V9X7	39.12	37.56	0.995	Hammondia hammondi	HHA_210770	675126928	73.85
NCLIV_050600	conserved hypothetical protein	Uncharacterized protein	hypothetical protein HHA_236550	610	32	6	1	7	F0VKN1	98.89	98.64	0.98	Hammondia hammondi	HHA_236550	675127182	71.6
NCLIV_015760	conserved hypothetical protein	Putative uncharacterized protein	hypothetical protein HHA_238915	188	82	1	0	1	F0VDJ1	75.64	34.23	0.995	Hammondia hammondi	HHA_238915	675131278	80.65
NCLIV_016910	conserved hypothetical protein	Putative uncharacterized protein	hypothetical protein HHA_240730	204	2	0	1	1	F0VDV6	75.87	94.12	1	Hammondia hammondi	HHA_240730	675131894	77.67
NCLIV_027660	conserved hypothetical protein	Putative uncharacterized protein	hypothetical protein HHA_258820	320	2	1	0	1	F0VGY3	99.09	98.86	1	Hammondia hammondi	HHA_258820	675122476	87.69
NCLIV_041540	putative adenylyl cyclase	Putative adenylyl cyclase	hypothetical protein HHA_289110	494	4	0	3	3	F0VBU4	80.12	40.18	1	Hammondia hammondi	HHA_289170	675134422	85.94
NCLIV_009730	conserved hypothetical protein	Putative uncharacterized protein	hypothetical protein TGFOU_320540	120	40	2	0	2	F0VA15	76.11	36.3	0.941	Toxoplasma gondii FOU	TGFOU_320540	672270756	75.06
NCLIV_024940	conserved hypothetical protein	Putative uncharacterized protein	hypothetical protein TGGT1_262980	281	63	2	0	2	F0VG61	92.45	94.15	0.93	Toxoplasma gondii GT1	TGGT1_262980	523575947	73.85
NCLIV_067310	conserved hypothetical protein	Uncharacterized protein	hypothetical protein TGME49_078690	813	32	1	0	1	F0VRF8	28.22	18.16	0.986	Toxoplasma gondii ME49	TGME49_078690	237842549	74.76
NCLIV_053780	conserved hypothetical protein	Putative uncharacterized protein	hypothetical protein TGME49_109530	644	41	3	0	3	F0VMK5	51.23	27.59	0.921	Toxoplasma gondii ME49	TGME49_109530	237829825	75.29
NCLIV_058670	conserved hypothetical protein	Putative uncharacterized protein	hypothetical protein TGME49_116140	699	36	1	0	1	F0VNZ8	98.92	98.65	0.998	Toxoplasma gondii ME49	TGME49_116140	237830967	84.27
NCLIV_055370	conserved hypothetical protein	Putative uncharacterized protein	hypothetical protein TGP89_311480	660	41	8	0	8	F0VN16	84.22	84.08	0.005	Toxoplasma gondii p89	TGP89_311480	672251984	87.47
NCLIV_005500	conserved hypothetical protein	Putative uncharacterized protein	hypothetical protein TGRUB_222100	72	152	1	0	1	F0V8N3	89.36	89.3	0.435	Toxoplasma gondii RUB	TGRUB_222100	672296736	77.9
NCLIV_039500	hypothetical protein	Putative uncharacterized protein	hypothetical protein TGRUB_266435A, partial	468	266	1	0	1	F0VB91	77.81	65.93	0.621	Toxoplasma gondii RUB	TGRUB_266435A	672293746	80.78
NCLIV_049540	conserved hypothetical protein	Uncharacterized protein	hypothetical protein TGVEG_234400	596	31	0	1	1	F0VKC4	58.78	30.63	0.994	Toxoplasma gondii VEG	TGVEG_234400	557734798	76.59
NCLIV_061640	hypothetical protein	Uncharacterized protein	membrane protein, putative	737	13	2	0	2	F0VPU2	84.8	90.51	0.994	Hammondia hammondi	HHA_218740	675134940	84.78
NCLIV_047240	YALI0E30151p	YALI0E30151p, related	peptide methionine sulfoxide reductase	566	53	2	0	2	F0VM14	92.08	93.97	0.448	Toxoplasma gondii MAS	TGMAS_225470	672575661	75.09
NCLIV_055720	hypothetical protein	Putative uncharacterized protein	plasma membrane-type Ca(2+)-ATPase A1 PMCAA1	664	71	1	0	1	F0VN51	89.92	89.83	1	Toxoplasma gondii GT1	TGGT1_312100	523574307	75.44
NCLIV_022240	ATPase	ATPase, related	P-type ATPase PMA1	258	70	6	0	6	F0VFE1	68.29	84.78	1	Hammondia hammondi	HHA_252640	675126066	82.93
NCLIV_001450	hypothetical protein	Putative uncharacterized protein	putative dynein heavy chain	21	194	7	19	26	F0V7G6	92.63	68.95	0.978	Toxoplasma gondii GAB2-2007-GAL-DOM2	TGDOM2_401020	672256660	88.36
NCLIV_023630	hypothetical protein	Putative uncharacterized protein	putative membrane protein	266	51	5	1	6	F0VFT1	96.03	96.25	0.979	Toxoplasma gondii GT1	TGGT1_281950	523575107	82.26
NCLIV_030950	hypothetical protein	Putative uncharacterized protein	putative vesicle-associated membrane protein	360	28	6	1	7	F0VHU7	88.61	88.44	0.918	Toxoplasma gondii GT1	TGGT1_230430	523577520	94.12
NCLIV_046530	putative reticulon domain-containing protein	Putative reticulon domain-containing protein	reticulon protein	553	21	1	1	2	F0VLU3	76.7	35.55	0.998	Toxoplasma gondii VAND	TGVAND_226430	672574661	79.7
NCLIV_037760	Rhomboid-6	Rhomboid-6, isoform A, related (EC 3.4.21.-)	rhomboid protease ROM4	439	57	1	0	1	F0VJT3	98.14	98.1	1	Toxoplasma gondii GT1	TGGT1_268590	523578219	80.25
NCLIV_007770	putative Rhoptry kinase family protein	Putative Rhoptry kinase family protein, truncated (Incomplete catalytic triad)	Rhoptry kinase family protein	100	91	1	0	1	F0V978	91.61	91.3	0.995	Toxoplasma gondii GT1	TGGT1_253330	523572119	73.09
NCLIV_003980	50s ribosomal protein L28	50s ribosomal protein L28, related	ribosomal protein RPL28	53	37	3	0	3	F0V873	95.88	95.73	0.996	Hammondia hammondi	HHA_209710	675130176	76.56
NCLIV_061530	30S ribosomal protein S9	30S ribosomal protein S9, related	ribosomal protein RPS9	736	18	1	0	1	F0VPT1	84.69	89.93	0.997	Hammondia hammondi	HHA_218850	675134962	78.83
NCLIV_056970	conserved hypothetical protein	Putative uncharacterized protein	Sel1 repeat-containing protein	837	40	9	7	16	F0VNH7	81.47	58.29	0.756	Hammondia hammondi	HHA_313690	675123326	68.68
NCLIV_055810	hypothetical protein	Putative uncharacterized protein	splicing factor, CC1 family protein	665	8	1	0	1	F0VN60	99.31	99.1	0.934	Hammondia hammondi	HHA_312220	675127832	90.19
NCLIV_059490	Major facilitator superfamily MFS_1	Major facilitator superfamily MFS_1, related	transporter, major facilitator family protein	712	22	1	1	2	F0VP78	95.53	95.3	1	Toxoplasma gondii RUB	TGRUB_216820	672293221	93.21
NCLIV_038800	hypothetical protein	Putative uncharacterized protein	UDP-galactose transporter subfamily protein	455	20	2	0	2	F0VAU7	76.49	36.1	0.992	Hammondia hammondi	HHA_267380	675131552	83.21
NCLIV_043040	ge13384	Ge13384, related	V-ATPase subunit c' proteolipid, putative	519	12	2	0	2	F0VCA3	99.24	99.09	1	Hammondia hammondi	HHA_291310	675134724	89.11
NCLIV_013950	hypothetical protein	Putative uncharacterized protein	zinc finger, c2h2 type domain-containing protein	168	41	2	0	2	F0VD86	84.43	84.31	0.006	Toxoplasma gondii GT1	TGGT1_286710	523572626	89.31
